# Supplementary material for: Comparison of the External Morphology of the Sternal Glands for Hornets in the Genus Vespa
Source: Biology (Basel). 2022 Feb 5;11(2):245. doi: 10.3390/biology11020245 (PMC8868583; doi:10.3390/biology11020245)
Supplement: Supplementary file 1 [file biology-11-00245-s001.zip]

Archive with 2 entries (2 files):
- Excel File S1. Data file, Mattila et al. 2022.xlsx
- Revised Supplementary Materials, Mattila et al..pdf
