# Supplementary material for: Comparison of the External Morphology of the Sternal Glands for Hornets in the Genus Vespa
Source: Biology (Basel). 2022 Feb 5;11(2):245. doi: 10.3390/biology11020245 (PMC8868583; doi:10.3390/biology11020245)
Supplement: Supplementary file 1 [file biology-11-00245-s001.zip › Excel File S1. Data file, Mattila et al. 2022.xlsx]

## Sheet: Gland summaries, Fig 3
		VDVG	VDVG	VDVG	VDVG	VDVG	VDVG	VDVG	VDVG	VDVG	VDVG	VDVG	VDVG		RG	RG	RG	RG	RG	RG	RG	RG	RG
		Total # pores	Area of both clusters	Area of both clusters	Area of hyaline region	Area of hyaline region	Total gland area	Total gland area	Pore density (calculated here)	Setae length relative	Mean pore	Sternal area (front smooth	Sternal area (front smooth			Total gland area	Total gland area	Pore density (calculated here)	Mean pore	Sternal area (front smooth	Sternal area (front smooth	Area, entire	Area, entire
Species	Location	both clusters	(um2)	(mm2)	(um2)	(mm2)	(um2)	(mm2)	(pores / mm2)	to midline (%)	diameter (um)	part of cuticle (um2)	part of cuticle (mm2)		Total # pores	(um2)	(mm2)	(pores / mm2)	diameter (um)	part of cuticle (um2)	part of cuticle (mm2)	sternite (um2)	sternite (mm2)
V. soror	Overall	4651.29	748100	0.7481	2.8489e+06	2.8489	3.597e+06	3.597	1293.1	69.3051	3.95956	8.13963e+06	8.13963		15541.3	1.92402e+06	1.92402	8077.52	4.98547	1.07496e+07	10.7496	2.39298e+07	23.9298
V. mandarinia	Overall	5280	904536	0.904536	3.38955e+06	3.38955	4.29409e+06	4.29409	1229.6	62.8483	4.00977	9.90615e+06	9.90615		21463	2.75462e+06	2.75462	7791.62	5.00272	12649547	12.6495	3.83349e+07	38.3349
V. tropica		5882	1.08359e+06	1.08359	1.53178e+06	1.53178	2.61537e+06	2.61537	2249.01	58.6536	4.36728	6.61524e+06	6.61524		6504.82	1.17629e+06	1.17629	5529.93	4.47593	7.79945e+06	7.79945	1.406e+07	14.06
V. ducalis		3651	931839	0.931839	1.77272e+06	1.77272	2.70456e+06	2.70456	1349.94	58.6628	4.98989	6.40745e+06	6.40745		8187.48	1.4913e+06	1.4913	5490.15	4.87991	9.04049e+06	9.04049	2.2303e+07	22.303
V. crabro	Overall	3181.33	199103	0.199103	871274	0.871274	1.07038e+06	1.07038	2972.16	56.1647	2.91604	3.6682e+06	3.6682		3419.49	720379	0.720379	4746.79	2.84305	6.21575e+06	6.21575	1.22377e+07	12.2377
V. affinis		2108	242718	0.242718	522038	0.522038	764756	0.764756	2756.44	29.3831	3.02321	3.85255e+06	3.85255		1644.77	494741	0.494741	3324.51	3.10952	4.79727e+06	4.79727	9.89733e+06	9.89733
V. analis		1450	215225	0.215225	1958867	1.95887	2.17409e+06	2.17409	666.945	38.8735	2.93252	5.29733e+06	5.29733		6121.45	747642	0.747641	8187.68	3.7643	6.86594e+06	6.86594	1.67125e+07	16.7125
V. simillima		1240	225702	0.225702	213622	0.213622	439325	0.439325	2822.51	34.2942	2.7543	2.35507e+06	2.35507		2956.89	405884	0.405884	7285.07	2.84711	3693608	3.69361	8.06488e+06	8.06488
V. velutina	Overall	1452.67	181355	0.181355	291100	0.2911	472455	0.472455	3074.73	30.9028	2.80199	2.50695e+06	2.50695		2400.07	436934	0.436934	5492.97	3.22703	3.6496e+06	3.6496	7.60873e+06	7.60873
V. mandarinia	Japan	3944	865176		3.64829e+06					66.1111	3.52094	1.07123e+07	10.7123		22422.1	2.85458e+06	2.85458	7854.77	4.98412	13154448	13.1544	2.81055e+07	28.1055
V. mandarinia	Taiwan	6616	943897		3.13082e+06					59.5856	4.4986	9.09997e+06	9.09997		20503.9	2.65467e+06	2.65467	7723.72	5.02132	12144646	12.1446	48564428	48.5644
V. velutina	Vietnam	1648	188612		338579					30.9738	2.94315	2.73697e+06	2.73697		1827.07	443006	0.443006	4124.26	3.30761	3965948	3.96595	8.41294e+06	8.41294
V. velutina	Taiwan	1761.01	208553		328548					33.5588	2.69347	2.57986e+06	2.57986		3370.53	533659	0.533659	6315.88	3.29091	3.78147e+06	3.78147	8037445	8.03744
V. velutina	France	949	146900		206174					28.1758	2.76936	2.20403e+06	2.20403		2002.6	334138	0.334138	5993.34	3.08257	3.20138e+06	3.20138	6.37582e+06	6.37582
V. crabro	Belgium	2888	214842		723290					52.4259		2772004	2.772		3210.46	654029				5.90018e+06		12013926
V. crabro	Canada	3012	141168		1038747					60.3367		4174270	4.17427		3434.3	772495				6.58655e+06		not available
V. crabro	France	3644	241300		851786					55.7315		4058339	4.05834		3613.71	734613				6.16051e+06		1.24616e+07

## Sheet: Fig 5
		RELATIVE TO ANTERIOR PORTION OF SMOOTH CUTICLE
		Sixth sternite = VDVG	Sixth sternite = VDVG	Sixth sternite = VDVG	Fifth sternite = RG	Fifth sternite = RG
Species	Location	Pore area, % realtive	Hyaline region, % relative	Total (pores+hyaline)	Pore area (um2)	Pore area (um2)
		to front of sternite	to front of sternite	% relative to front	% relative to entire sternite	% relative to front of sternite
V. soror		9.19083	35.0004	44.1913	7.95863	17.7168
V. mandarinia	Overall	9.22449	34.2308	43.4553	7.81148	21.7796
V. tropica		16.3803	23.1553	39.5356	8.36627	15.0818
V. ducalis		14.543	27.6665	42.2095	6.54227	16.4958
V. crabro	Overall	11.9274	24.223	36.1504	5.88654	11.5896
V. affinis		6.30019	13.5505	19.8506	4.99873	10.313
V. analis		4.06289	36.9784	41.0413	4.47354	10.8891
V. simillima		9.58368	9.07075	18.6544	5.03274	10.9888
V. velutina	Overall	7.2134	11.4867	18.7001	5.71538	11.9067

## Sheet: Pore Diameter, ANOVA
Species	Gland	Pore	log transformation
crabro	VDVG	2.41	0.382017
crabro	VDVG	3.06	0.485721
crabro	VDVG	2.21	0.344392
crabro	VDVG	2.5	0.39794
crabro	VDVG	2.56	0.40824
crabro	VDVG	2.54	0.404834
crabro	VDVG	3.59	0.555094
crabro	VDVG	3.34	0.523746
crabro	VDVG	3.29	0.517196
crabro	VDVG	2.78	0.444045
crabro	VDVG	2.89	0.460898
crabro	VDVG	2.52	0.401401
crabro	VDVG	3.12	0.494155
crabro	VDVG	2.78	0.444045
crabro	VDVG	2.73	0.436163
crabro	VDVG	3.14	0.49693
crabro	VDVG	2.89	0.460898
crabro	VDVG	3.36	0.526339
crabro	VDVG	3.18	0.502427
crabro	VDVG	3.62	0.558709
crabro	VDVG	3.29	0.517196
crabro	VDVG	3.11	0.49276
crabro	VDVG	3.22	0.507856
crabro	VDVG	3.36	0.526339
crabro	VDVG	2.9	0.462398
crabro	VDVG	3.26	0.513218
crabro	VDVG	2.9	0.462398
crabro	VDVG	3.02	0.480007
crabro	VDVG	2.88	0.459392
crabro	VDVG	2.73	0.436163
crabro	VDVG	2.8	0.447158
crabro	VDVG	3.11	0.49276
crabro	VDVG	3.22	0.507856
crabro	VDVG	2.96	0.471292
crabro	VDVG	2.26	0.354108
crabro	VDVG	2.38	0.376577
crabro	VDVG	2.93	0.466868
crabro	VDVG	2.84	0.453318
crabro	VDVG	2.8	0.447158
crabro	VDVG	2.8	0.447158
crabro	VDVG	2.64	0.421604
crabro	VDVG	3	0.477121
crabro	VDVG	2.8	0.447158
crabro	VDVG	3.02	0.480007
crabro	VDVG	3.02	0.480007
crabro	VDVG	2.54	0.404834
crabro	VDVG	3.38	0.528917
crabro	VDVG	3.24	0.510545
crabro	VDVG	3	0.477121
crabro	VDVG	2.89	0.460898
crabro	VDVG	2.96	0.471292
crabro	VDVG	2.73	0.436163
crabro	VDVG	3.09	0.489958
crabro	VDVG	3.39	0.5302
crabro	VDVG	2.96	0.471292
crabro	VDVG	2.354	0.371806
crabro	VDVG	3.22	0.507856
crabro	VDVG	2.65	0.423246
crabro	VDVG	3.06	0.485721
crabro	VDVG	2.86	0.456366
crabro	VDVG	3	0.477121
crabro	VDVG	3.09	0.489958
crabro	VDVG	2.9	0.462398
crabro	VDVG	3.33	0.522444
crabro	VDVG	2.72	0.434569
crabro	VDVG	3.22	0.507856
crabro	VDVG	3.07	0.487138
crabro	VDVG	2.96	0.471292
crabro	VDVG	2.04	0.30963
crabro	VDVG	2.58	0.41162
crabro	VDVG	2.52	0.401401
crabro	VDVG	2.95	0.469822
crabro	VDVG	2.65	0.423246
crabro	VDVG	2.8	0.447158
crabro	VDVG	2.2	0.342423
crabro	VDVG	2.14	0.330414
crabro	VDVG	3.62	0.558709
crabro	VDVG	3.48	0.541579
crabro	VDVG	3.22	0.507856
crabro	VDVG	3.18	0.502427
crabro	VDVG	2.89	0.460898
crabro	VDVG	3	0.477121
crabro	VDVG	3.12	0.494155
crabro	VDVG	3.39	0.5302
crabro	VDVG	2.73	0.436163
crabro	VDVG	2.37	0.374748
crabro	VDVG	3.66	0.563481
crabro	VDVG	2.73	0.436163
crabro	VDVG	2.52	0.401401
crabro	VDVG	3.07	0.487138
crabro	VDVG	2.7	0.431364
crabro	VDVG	2.68	0.428135
crabro	VDVG	2.72	0.434569
crabro	VDVG	2.54	0.404834
crabro	VDVG	3.15	0.498311
soror	VDVG	4.53	0.656098
soror	VDVG	3.83	0.583199
soror	VDVG	3.95	0.596597
soror	VDVG	4.07	0.609594
soror	VDVG	3.94	0.595496
soror	VDVG	3.3	0.518514
soror	VDVG	3.56	0.55145
soror	VDVG	4.03	0.605305
soror	VDVG	3.64	0.561101
soror	VDVG	3.16	0.499687
soror	VDVG	3.17	0.501059
soror	VDVG	3.43	0.535294
soror	VDVG	3.55	0.550228
soror	VDVG	4.15	0.618048
soror	VDVG	3.88	0.588832
soror	VDVG	2.55	0.40654
soror	VDVG	4.48	0.651278
soror	VDVG	3.72	0.570543
soror	VDVG	3.29	0.517196
soror	VDVG	3.62	0.558709
soror	VDVG	4.89	0.689309
soror	VDVG	3.98	0.599883
soror	VDVG	3.94	0.595496
soror	VDVG	4.53	0.656098
soror	VDVG	3.69	0.567026
soror	VDVG	3.98	0.599883
soror	VDVG	3.45	0.537819
soror	VDVG	4.38	0.641474
soror	VDVG	4.07	0.609594
soror	VDVG	3.58	0.553883
soror	VDVG	4.61	0.663701
soror	VDVG	3.53	0.547775
soror	VDVG	3.58	0.553883
soror	VDVG	3.14	0.49693
soror	VDVG	3.88	0.588832
soror	VDVG	3.74	0.572872
soror	VDVG	4.04	0.606381
soror	VDVG	4.07	0.609594
soror	VDVG	3.92	0.593286
soror	VDVG	3.41	0.532754
soror	VDVG	3.66	0.563481
soror	VDVG	3.87	0.587711
soror	VDVG	4.03	0.605305
soror	VDVG	4.33	0.636488
soror	VDVG	4.18	0.621176
soror	VDVG	4.41	0.644439
soror	VDVG	4.29	0.632457
soror	VDVG	4.54	0.657056
soror	VDVG	3.89	0.58995
soror	VDVG	4.54	0.657056
soror	VDVG	4.4	0.643453
soror	VDVG	4.11	0.613842
soror	VDVG	4.59	0.661813
soror	VDVG	4.31	0.634477
soror	VDVG	4.16	0.619093
soror	VDVG	5	0.69897
soror	VDVG	3.63	0.559907
soror	VDVG	3.36	0.526339
soror	VDVG	4.41	0.644439
soror	VDVG	3.74	0.572872
soror	VDVG	4.14	0.617
soror	VDVG	3.7	0.568202
soror	VDVG	3.84	0.584331
soror	VDVG	3.91	0.592177
soror	VDVG	3.39	0.5302
soror	VDVG	4.78	0.679428
soror	VDVG	4.96	0.695482
soror	VDVG	4.52	0.655138
soror	VDVG	4.7	0.672098
mandarinia	VDVG	2.82	0.450249
mandarinia	VDVG	2.75	0.439333
mandarinia	VDVG	3.13	0.495544
mandarinia	VDVG	2.21	0.344392
mandarinia	VDVG	3.36	0.526339
mandarinia	VDVG	2.27	0.356026
mandarinia	VDVG	3.12	0.494155
mandarinia	VDVG	2.58	0.41162
mandarinia	VDVG	2.6	0.414973
mandarinia	VDVG	2.93	0.466868
mandarinia	VDVG	2.5	0.39794
mandarinia	VDVG	3.53	0.547775
mandarinia	VDVG	2.56	0.40824
mandarinia	VDVG	2.35	0.371068
mandarinia	VDVG	3.32	0.521138
mandarinia	VDVG	3.55	0.550228
mandarinia	VDVG	3.14	0.49693
mandarinia	VDVG	2.62	0.418301
mandarinia	VDVG	2.84	0.453318
mandarinia	VDVG	2.3	0.361728
mandarinia	VDVG	2.98	0.474216
mandarinia	VDVG	3.21	0.506505
mandarinia	VDVG	2.64	0.421604
mandarinia	VDVG	2.6	0.414973
mandarinia	VDVG	3.2	0.50515
mandarinia	VDVG	3.58	0.553883
mandarinia	VDVG	3.25	0.511883
mandarinia	VDVG	4.97	0.696356
mandarinia	VDVG	3.74	0.572872
mandarinia	VDVG	2.94	0.468347
mandarinia	VDVG	3.16	0.499687
mandarinia	VDVG	2.74	0.437751
mandarinia	VDVG	2.62	0.418301
mandarinia	VDVG	2.88	0.459392
mandarinia	VDVG	2.75	0.439333
mandarinia	VDVG	4.45	0.64836
mandarinia	VDVG	3.96	0.597695
mandarinia	VDVG	4.42	0.645422
mandarinia	VDVG	3.77	0.576341
mandarinia	VDVG	4.13	0.61595
mandarinia	VDVG	3.24	0.510545
mandarinia	VDVG	3.38	0.528917
mandarinia	VDVG	4.02	0.604226
mandarinia	VDVG	3.87	0.587711
mandarinia	VDVG	3.32	0.521138
mandarinia	VDVG	4.01	0.603144
mandarinia	VDVG	4.42	0.645422
mandarinia	VDVG	5.01	0.699838
mandarinia	VDVG	3.12	0.494155
mandarinia	VDVG	4.147	0.617734
mandarinia	VDVG	4.49	0.652246
mandarinia	VDVG	4.22	0.625312
mandarinia	VDVG	3.25	0.511883
mandarinia	VDVG	4.3	0.633468
mandarinia	VDVG	4.41	0.644439
mandarinia	VDVG	4.51	0.654177
mandarinia	VDVG	3.56	0.55145
mandarinia	VDVG	4.42	0.645422
mandarinia	VDVG	4.23	0.62634
mandarinia	VDVG	4.29	0.632457
mandarinia	VDVG	4.43	0.646404
mandarinia	VDVG	3.31	0.519828
mandarinia	VDVG	4.41	0.644439
mandarinia	VDVG	4.2	0.623249
mandarinia	VDVG	4.32	0.635484
mandarinia	VDVG	4.51	0.654177
mandarinia	VDVG	3.87	0.587711
mandarinia	VDVG	4.53	0.656098
mandarinia	VDVG	3.49	0.542825
mandarinia	VDVG	4.04	0.606381
mandarinia	VDVG	4.19	0.622214
mandarinia	VDVG	5.04	0.702431
mandarinia	VDVG	5.1	0.70757
mandarinia	VDVG	4.02	0.604226
mandarinia	VDVG	4.65	0.667453
mandarinia	VDVG	4.57	0.659916
mandarinia	VDVG	5.04	0.702431
mandarinia	VDVG	4.27	0.630428
mandarinia	VDVG	5.05	0.703291
mandarinia	VDVG	3.73	0.571709
mandarinia	VDVG	3.96	0.597695
mandarinia	VDVG	4.99	0.698101
mandarinia	VDVG	4.67	0.669317
mandarinia	VDVG	5.96	0.775246
mandarinia	VDVG	4.9	0.690196
mandarinia	VDVG	4.73	0.674861
mandarinia	VDVG	4.65	0.667453
mandarinia	VDVG	4.57	0.659916
mandarinia	VDVG	5.59	0.747412
mandarinia	VDVG	4.65	0.667453
mandarinia	VDVG	4.48	0.651278
mandarinia	VDVG	4.5	0.653213
mandarinia	VDVG	5.06	0.704151
mandarinia	VDVG	5.17	0.713491
mandarinia	VDVG	4.38	0.641474
mandarinia	VDVG	4.29	0.632457
mandarinia	VDVG	5.27	0.721811
mandarinia	VDVG	5.24	0.719331
mandarinia	VDVG	4.29	0.632457
mandarinia	VDVG	4.58	0.660865
mandarinia	VDVG	5.23	0.718502
mandarinia	VDVG	5.05	0.703291
mandarinia	VDVG	4.67	0.669317
mandarinia	VDVG	5.43	0.7348
mandarinia	VDVG	4.24	0.627366
mandarinia	VDVG	4.3	0.633468
mandarinia	VDVG	4.57	0.659916
mandarinia	VDVG	4.11	0.613842
mandarinia	VDVG	4.39	0.642465
mandarinia	VDVG	4.38	0.641474
mandarinia	VDVG	4.19	0.622214
mandarinia	VDVG	4.23	0.62634
mandarinia	VDVG	4.48	0.651278
mandarinia	VDVG	4.86	0.686636
mandarinia	VDVG	4.67	0.669317
mandarinia	VDVG	4.46	0.649335
mandarinia	VDVG	5.09	0.706718
mandarinia	VDVG	4.82	0.683047
mandarinia	VDVG	5.08	0.705864
mandarinia	VDVG	4.34	0.63749
mandarinia	VDVG	4.56	0.658965
mandarinia	VDVG	4.57	0.659916
mandarinia	VDVG	3.57	0.552668
mandarinia	VDVG	4.54	0.657056
mandarinia	VDVG	3.37	0.52763
mandarinia	VDVG	4.42	0.645422
mandarinia	VDVG	3.77	0.576341
mandarinia	VDVG	4.04	0.606381
mandarinia	VDVG	3.95	0.596597
mandarinia	VDVG	3.2	0.50515
mandarinia	VDVG	3.96	0.597695
mandarinia	VDVG	3.77	0.576341
mandarinia	VDVG	4.52	0.655138
mandarinia	VDVG	3.67	0.564666
mandarinia	VDVG	4.05	0.607455
mandarinia	VDVG	4.45	0.64836
mandarinia	VDVG	4.14	0.617
mandarinia	VDVG	4.15	0.618048
mandarinia	VDVG	4.61	0.663701
mandarinia	VDVG	3.96	0.597695
mandarinia	VDVG	4.93	0.692847
mandarinia	VDVG	4.79	0.680336
mandarinia	VDVG	4.9	0.690196
mandarinia	VDVG	4.23	0.62634
mandarinia	VDVG	4.79	0.680336
mandarinia	VDVG	4.2	0.623249
mandarinia	VDVG	4.25	0.628389
mandarinia	VDVG	4.42	0.645422
mandarinia	VDVG	4.14	0.617
mandarinia	VDVG	4.17	0.620136
mandarinia	VDVG	3.89	0.58995
mandarinia	VDVG	4.33	0.636488
mandarinia	VDVG	4.15	0.618048
mandarinia	VDVG	4.43	0.646404
mandarinia	VDVG	4.61	0.663701
mandarinia	VDVG	4.31	0.634477
mandarinia	VDVG	5.08	0.705864
simillima	VDVG	3.15	0.498311
simillima	VDVG	2.47	0.392697
simillima	VDVG	3.12	0.494155
simillima	VDVG	3.52	0.546543
simillima	VDVG	2.28	0.357935
simillima	VDVG	2.76	0.440909
simillima	VDVG	2.82	0.450249
simillima	VDVG	3.49	0.542825
simillima	VDVG	1.99	0.298853
simillima	VDVG	1.95	0.290035
simillima	VDVG	3.31	0.519828
simillima	VDVG	2.62	0.418301
simillima	VDVG	3.15	0.498311
simillima	VDVG	3.05	0.4843
simillima	VDVG	2.28	0.357935
simillima	VDVG	2.21	0.344392
simillima	VDVG	2.28	0.357935
simillima	VDVG	3.05	0.4843
simillima	VDVG	4.69	0.671173
simillima	VDVG	3.31	0.519828
simillima	VDVG	3.34	0.523746
simillima	VDVG	1.95	0.290035
simillima	VDVG	2.38	0.376577
simillima	VDVG	2.73	0.436163
simillima	VDVG	1.97	0.294466
simillima	VDVG	2.62	0.418301
simillima	VDVG	3.22	0.507856
simillima	VDVG	2.82	0.450249
simillima	VDVG	3.52	0.546543
simillima	VDVG	2.38	0.376577
simillima	VDVG	3.15	0.498311
simillima	VDVG	4.37	0.640481
simillima	VDVG	3.12	0.494155
simillima	VDVG	2.5	0.39794
simillima	VDVG	2.82	0.450249
simillima	VDVG	3.22	0.507856
simillima	VDVG	3.6	0.556303
simillima	VDVG	2.1	0.322219
simillima	VDVG	1.91	0.281033
simillima	VDVG	2.5	0.39794
simillima	VDVG	2.28	0.357935
simillima	VDVG	2.62	0.418301
simillima	VDVG	2.51	0.399674
simillima	VDVG	3.29	0.517196
simillima	VDVG	2.09	0.320146
simillima	VDVG	2.34	0.369216
simillima	VDVG	2.81	0.448706
simillima	VDVG	2.79	0.445604
simillima	VDVG	2.34	0.369216
simillima	VDVG	2.51	0.399674
simillima	VDVG	3.5	0.544068
simillima	VDVG	2.72	0.434569
simillima	VDVG	2.12	0.326336
simillima	VDVG	2.65	0.423246
simillima	VDVG	2.23	0.348305
simillima	VDVG	2.54	0.404834
simillima	VDVG	2.65	0.423246
simillima	VDVG	1.97	0.294466
simillima	VDVG	3	0.477121
simillima	VDVG	2.87	0.457882
simillima	VDVG	2.65	0.423246
simillima	VDVG	2.51	0.399674
simillima	VDVG	3.14	0.49693
simillima	VDVG	2.63	0.419956
simillima	VDVG	1.74	0.240549
simillima	VDVG	2.51	0.399674
simillima	VDVG	3.45	0.537819
simillima	VDVG	3.48	0.541579
simillima	VDVG	2.03	0.307496
simillima	VDVG	2.46	0.390935
simillima	VDVG	3.83	0.583199
simillima	VDVG	2.66	0.424882
simillima	VDVG	2.23	0.348305
simillima	VDVG	2.79	0.445604
simillima	VDVG	2.03	0.307496
simillima	VDVG	4.06	0.608526
simillima	VDVG	2.87	0.457882
simillima	VDVG	2.51	0.399674
simillima	VDVG	2.46	0.390935
velutina	VDVG	3.02	0.480007
velutina	VDVG	3.16	0.499687
velutina	VDVG	2.53	0.403121
velutina	VDVG	2.83	0.451786
velutina	VDVG	2.85	0.454845
velutina	VDVG	2.55	0.40654
velutina	VDVG	2.76	0.440909
velutina	VDVG	2.63	0.419956
velutina	VDVG	2.92	0.465383
velutina	VDVG	2.56	0.40824
velutina	VDVG	2.96	0.471292
velutina	VDVG	2.76	0.440909
velutina	VDVG	2.55	0.40654
velutina	VDVG	2.36	0.372912
velutina	VDVG	2.27	0.356026
velutina	VDVG	3.02	0.480007
velutina	VDVG	2.84	0.453318
velutina	VDVG	2.52	0.401401
velutina	VDVG	3.02	0.480007
velutina	VDVG	2.88	0.459392
velutina	VDVG	2.56	0.40824
velutina	VDVG	2.8	0.447158
velutina	VDVG	3.14	0.49693
velutina	VDVG	2.78	0.444045
velutina	VDVG	2.81	0.448706
velutina	VDVG	2.64	0.421604
velutina	VDVG	2.96	0.471292
velutina	VDVG	2.61	0.416641
velutina	VDVG	2.65	0.423246
velutina	VDVG	2.88	0.459392
velutina	VDVG	2.8	0.447158
velutina	VDVG	2.92	0.465383
velutina	VDVG	2.74	0.437751
velutina	VDVG	2.93	0.466868
velutina	VDVG	2.33	0.367356
velutina	VDVG	3.21	0.506505
velutina	VDVG	2.89	0.460898
velutina	VDVG	2.79	0.445604
velutina	VDVG	2.47	0.392697
velutina	VDVG	2.99	0.475671
velutina	VDVG	3.47	0.540329
velutina	VDVG	3.6	0.556303
velutina	VDVG	3.1	0.491362
velutina	VDVG	2.67	0.426511
velutina	VDVG	2.79	0.445604
velutina	VDVG	2.98	0.474216
velutina	VDVG	2.12	0.326336
velutina	VDVG	2.6	0.414973
velutina	VDVG	3.02	0.480007
velutina	VDVG	2.95	0.469822
velutina	VDVG	2.51	0.399674
velutina	VDVG	2.82	0.450249
velutina	VDVG	2.26	0.354108
velutina	VDVG	2.46	0.390935
velutina	VDVG	2.63	0.419956
velutina	VDVG	2.71	0.432969
velutina	VDVG	2.82	0.450249
velutina	VDVG	2.74	0.437751
velutina	VDVG	2.88	0.459392
velutina	VDVG	3.01	0.478566
velutina	VDVG	3.14	0.49693
velutina	VDVG	2.57	0.409933
velutina	VDVG	3.02	0.480007
velutina	VDVG	2.8	0.447158
velutina	VDVG	2.52	0.401401
velutina	VDVG	3.13	0.495544
velutina	VDVG	2.83	0.451786
velutina	VDVG	2.45	0.389166
velutina	VDVG	2.32	0.365488
velutina	VDVG	2.51	0.399674
velutina	VDVG	2.26	0.354108
velutina	VDVG	3.01	0.478566
velutina	VDVG	2.59	0.4133
velutina	VDVG	2.39	0.378398
velutina	VDVG	3.09	0.489958
velutina	VDVG	2.51	0.399674
velutina	VDVG	2.89	0.460898
velutina	VDVG	2.95	0.469822
velutina	VDVG	3.26	0.513218
velutina	VDVG	3.02	0.480007
velutina	VDVG	2.6	0.414973
velutina	VDVG	3.82	0.582063
velutina	VDVG	3.08	0.488551
velutina	VDVG	2.91	0.463893
velutina	VDVG	2.87	0.457882
velutina	VDVG	2.06	0.313867
velutina	VDVG	2.66	0.424882
velutina	VDVG	3.38	0.528917
velutina	VDVG	2.75	0.439333
velutina	VDVG	2.71	0.432969
velutina	VDVG	2.86	0.456366
velutina	VDVG	2.23	0.348305
velutina	VDVG	2.1	0.322219
velutina	VDVG	1.63	0.212188
velutina	VDVG	1.91	0.281033
velutina	VDVG	2.29	0.359835
velutina	VDVG	2.48	0.394452
velutina	VDVG	3.34	0.523746
velutina	VDVG	2.3	0.361728
velutina	VDVG	2.78	0.444045
velutina	VDVG	2.57	0.409933
velutina	VDVG	2.41	0.382017
velutina	VDVG	2.96	0.471292
velutina	VDVG	2.6	0.414973
velutina	VDVG	1.91	0.281033
velutina	VDVG	2.44	0.38739
velutina	VDVG	2.7	0.431364
velutina	VDVG	2.71	0.432969
velutina	VDVG	2.73	0.436163
velutina	VDVG	2.6	0.414973
velutina	VDVG	2.84	0.453318
velutina	VDVG	2.1	0.322219
velutina	VDVG	1.73	0.238046
velutina	VDVG	2.78	0.444045
velutina	VDVG	2.76	0.440909
velutina	VDVG	2.49	0.396199
velutina	VDVG	3.24	0.510545
velutina	VDVG	2.7	0.431364
velutina	VDVG	2.82	0.450249
velutina	VDVG	2.11	0.324282
velutina	VDVG	2.98	0.474216
velutina	VDVG	3.63	0.559907
velutina	VDVG	3.32	0.521138
velutina	VDVG	3.33	0.522444
velutina	VDVG	2.96	0.471292
velutina	VDVG	2.08	0.318063
velutina	VDVG	2.66	0.424882
velutina	VDVG	2.6	0.414973
velutina	VDVG	2.8	0.447158
velutina	VDVG	2.78	0.444045
velutina	VDVG	2.84	0.453318
velutina	VDVG	2.89	0.460898
velutina	VDVG	2.98	0.474216
velutina	VDVG	2.3	0.361728
velutina	VDVG	2.81	0.448706
velutina	VDVG	2	0.30103
velutina	VDVG	2.6	0.414973
velutina	VDVG	2.78	0.444045
velutina	VDVG	2.57	0.409933
velutina	VDVG	2.54	0.404834
velutina	VDVG	2.94	0.468347
velutina	VDVG	3.3	0.518514
velutina	VDVG	3.19	0.503791
velutina	VDVG	2.93	0.466868
velutina	VDVG	2.46	0.390935
velutina	VDVG	2.31	0.363612
velutina	VDVG	2.77	0.44248
velutina	VDVG	2.84	0.453318
velutina	VDVG	2.61	0.416641
velutina	VDVG	2.91	0.463893
velutina	VDVG	3.62	0.558709
velutina	VDVG	1.99	0.298853
velutina	VDVG	2.69	0.429752
velutina	VDVG	2.5	0.39794
velutina	VDVG	2.75	0.439333
velutina	VDVG	2.43	0.385606
velutina	VDVG	2.88	0.459392
velutina	VDVG	2.58	0.41162
velutina	VDVG	3.27	0.514548
velutina	VDVG	2.19	0.340444
velutina	VDVG	3.15	0.498311
velutina	VDVG	2.5	0.39794
velutina	VDVG	2.83	0.451786
velutina	VDVG	2.56	0.40824
velutina	VDVG	2.21	0.344392
velutina	VDVG	2.29	0.359835
velutina	VDVG	2.28	0.357935
velutina	VDVG	3.88	0.588832
velutina	VDVG	2.63	0.419956
velutina	VDVG	2.87	0.457882
velutina	VDVG	2.71	0.432969
velutina	VDVG	2.37	0.374748
velutina	VDVG	2.75	0.439333
velutina	VDVG	2.92	0.465383
velutina	VDVG	4.16	0.619093
velutina	VDVG	2.72	0.434569
velutina	VDVG	3.52	0.546543
velutina	VDVG	2.49	0.396199
velutina	VDVG	2.5	0.39794
velutina	VDVG	2.84	0.453318
velutina	VDVG	3.04	0.482874
velutina	VDVG	4.16	0.619093
velutina	VDVG	3.07	0.487138
velutina	VDVG	2.4	0.380211
velutina	VDVG	2.73	0.436163
velutina	VDVG	2.72	0.434569
velutina	VDVG	3.12	0.494155
velutina	VDVG	2.75	0.439333
velutina	VDVG	2.77	0.44248
velutina	VDVG	3.28	0.515874
velutina	VDVG	3.17	0.501059
velutina	VDVG	2.71	0.432969
velutina	VDVG	3.22	0.507856
velutina	VDVG	2.93	0.466868
velutina	VDVG	2.67	0.426511
velutina	VDVG	2.54	0.404834
velutina	VDVG	3	0.477121
velutina	VDVG	2.25	0.352183
velutina	VDVG	3.05	0.4843
velutina	VDVG	2.88	0.459392
velutina	VDVG	2.34	0.369216
velutina	VDVG	2.91	0.463893
velutina	VDVG	3.13	0.495544
velutina	VDVG	2.81	0.448706
velutina	VDVG	2.66	0.424882
velutina	VDVG	3.43	0.535294
velutina	VDVG	2.72	0.434569
velutina	VDVG	3.32	0.521138
velutina	VDVG	3.2	0.50515
velutina	VDVG	2.31	0.363612
velutina	VDVG	3.18	0.502427
velutina	VDVG	3.62	0.558709
velutina	VDVG	2.72	0.434569
velutina	VDVG	3.37	0.52763
velutina	VDVG	2.62	0.418301
velutina	VDVG	2.64	0.421604
velutina	VDVG	3	0.477121
velutina	VDVG	2.79	0.445604
velutina	VDVG	2.6	0.414973
velutina	VDVG	2.64	0.421604
velutina	VDVG	2.59	0.4133
velutina	VDVG	2.57	0.409933
velutina	VDVG	2.81	0.448706
velutina	VDVG	2.68	0.428135
velutina	VDVG	2.91	0.463893
velutina	VDVG	2.81	0.448706
velutina	VDVG	2.56	0.40824
velutina	VDVG	2.93	0.466868
velutina	VDVG	3.45	0.537819
velutina	VDVG	2.72	0.434569
velutina	VDVG	2.93	0.466868
velutina	VDVG	3.66	0.563481
velutina	VDVG	3.64	0.561101
velutina	VDVG	2.66	0.424882
velutina	VDVG	4.33	0.636488
velutina	VDVG	2.91	0.463893
velutina	VDVG	2.59	0.4133
velutina	VDVG	3.17	0.501059
velutina	VDVG	2.7	0.431364
velutina	VDVG	2.64	0.421604
velutina	VDVG	3.07	0.487138
velutina	VDVG	2.53	0.403121
velutina	VDVG	2.91	0.463893
velutina	VDVG	2.81	0.448706
velutina	VDVG	3	0.477121
velutina	VDVG	3.09	0.489958
velutina	VDVG	3.02	0.480007
velutina	VDVG	3.37	0.52763
velutina	VDVG	2.43	0.385606
velutina	VDVG	2.83	0.451786
velutina	VDVG	2.78	0.444045
velutina	VDVG	3.18	0.502427
velutina	VDVG	3.14	0.49693
velutina	VDVG	2.65	0.423246
velutina	VDVG	3.09	0.489958
velutina	VDVG	2.44	0.38739
velutina	VDVG	2.72	0.434569
velutina	VDVG	2.34	0.369216
velutina	VDVG	3.41	0.532754
velutina	VDVG	3.05	0.4843
velutina	VDVG	3.76	0.575188
velutina	VDVG	2.98	0.474216
velutina	VDVG	2.83	0.451786
velutina	VDVG	3.31	0.519828
velutina	VDVG	3.15	0.498311
analis	VDVG	2.35	0.371068
analis	VDVG	2.82	0.450249
analis	VDVG	3.01	0.478566
analis	VDVG	3.55	0.550228
analis	VDVG	3.09	0.489958
analis	VDVG	2.29	0.359835
analis	VDVG	2.61	0.416641
analis	VDVG	2.28	0.357935
analis	VDVG	2.5	0.39794
analis	VDVG	3.24	0.510545
analis	VDVG	3.56	0.55145
analis	VDVG	3.28	0.515874
analis	VDVG	3.42	0.534026
analis	VDVG	3.03	0.481443
analis	VDVG	2.21	0.344392
analis	VDVG	2.68	0.428135
analis	VDVG	2.32	0.365488
analis	VDVG	2.82	0.450249
analis	VDVG	2.48	0.394452
analis	VDVG	2.66	0.424882
analis	VDVG	2.76	0.440909
analis	VDVG	3.06	0.485721
analis	VDVG	2.46	0.390935
analis	VDVG	3	0.477121
analis	VDVG	2.69	0.429752
analis	VDVG	2.35	0.371068
analis	VDVG	3.18	0.502427
analis	VDVG	2.79	0.445604
analis	VDVG	2.49	0.396199
analis	VDVG	2.7	0.431364
analis	VDVG	1.74	0.240549
analis	VDVG	2.2	0.342423
analis	VDVG	2.63	0.419956
analis	VDVG	2.52	0.401401
analis	VDVG	3.09	0.489958
analis	VDVG	2.47	0.392697
analis	VDVG	3.08	0.488551
analis	VDVG	4.4	0.643453
analis	VDVG	3.5	0.544068
analis	VDVG	3.54	0.549003
analis	VDVG	3.28	0.515874
analis	VDVG	3.01	0.478566
analis	VDVG	2.64	0.421604
analis	VDVG	3.76	0.575188
analis	VDVG	3.1	0.491362
analis	VDVG	2.97	0.472756
analis	VDVG	3.06	0.485721
analis	VDVG	2.76	0.440909
analis	VDVG	2.78	0.444045
analis	VDVG	3.36	0.526339
analis	VDVG	3.21	0.506505
analis	VDVG	2.73	0.436163
analis	VDVG	3.44	0.536558
analis	VDVG	3.11	0.49276
analis	VDVG	2.87	0.457882
analis	VDVG	3.36	0.526339
analis	VDVG	2.93	0.466868
analis	VDVG	2.8	0.447158
analis	VDVG	2.91	0.463893
analis	VDVG	3.42	0.534026
analis	VDVG	3.08	0.488551
analis	VDVG	3.27	0.514548
analis	VDVG	3.61	0.557507
analis	VDVG	3.14	0.49693
analis	VDVG	3.89	0.58995
analis	VDVG	2.18	0.338456
analis	VDVG	1.14	0.0569049
analis	VDVG	3.88	0.588832
analis	VDVG	3.2	0.50515
analis	VDVG	3.14	0.49693
analis	VDVG	1.61	0.206826
analis	VDVG	2.68	0.428135
analis	VDVG	2.8	0.447158
analis	VDVG	3.34	0.523746
analis	VDVG	3.46	0.539076
analis	VDVG	3.38	0.528917
analis	VDVG	2.48	0.394452
analis	VDVG	3.35	0.525045
analis	VDVG	3.014	0.479143
analis	VDVG	2.88	0.459392
analis	VDVG	2.87	0.457882
analis	VDVG	2.82	0.450249
analis	VDVG	3	0.477121
analis	VDVG	3.29	0.517196
analis	VDVG	3.41	0.532754
tropica	VDVG	4.18	0.621176
tropica	VDVG	3.98	0.599883
tropica	VDVG	4.29	0.632457
tropica	VDVG	4.26	0.62941
tropica	VDVG	4.21	0.624282
tropica	VDVG	4.35	0.638489
tropica	VDVG	4.73	0.674861
tropica	VDVG	4.86	0.686636
tropica	VDVG	5.12	0.70927
tropica	VDVG	4.73	0.674861
tropica	VDVG	5.65	0.752048
tropica	VDVG	4.75	0.676694
tropica	VDVG	4.67	0.669317
tropica	VDVG	3.83	0.583199
tropica	VDVG	3.97	0.598791
tropica	VDVG	5.73	0.758155
tropica	VDVG	5.62	0.749736
tropica	VDVG	4.21	0.624282
tropica	VDVG	5.5	0.740363
tropica	VDVG	5.68	0.754348
tropica	VDVG	4.08	0.61066
tropica	VDVG	5.77	0.761176
tropica	VDVG	4.39	0.642465
tropica	VDVG	5.7	0.755875
tropica	VDVG	3.89	0.58995
tropica	VDVG	4.61	0.663701
tropica	VDVG	4.72	0.673942
tropica	VDVG	4.77	0.678518
tropica	VDVG	4.21	0.624282
tropica	VDVG	3.75	0.574031
tropica	VDVG	4.7	0.672098
tropica	VDVG	3.65	0.562293
tropica	VDVG	4.16	0.619093
tropica	VDVG	3.97	0.598791
tropica	VDVG	4.21	0.624282
tropica	VDVG	3.54	0.549003
tropica	VDVG	4.45	0.64836
tropica	VDVG	4.02	0.604226
tropica	VDVG	4.2	0.623249
tropica	VDVG	5.39	0.731589
tropica	VDVG	3.62	0.558709
tropica	VDVG	3.66	0.563481
tropica	VDVG	4.79	0.680336
tropica	VDVG	4.63	0.665581
tropica	VDVG	3.57	0.552668
tropica	VDVG	4.73	0.674861
tropica	VDVG	3.83	0.583199
tropica	VDVG	3.47	0.540329
tropica	VDVG	4.3	0.633468
tropica	VDVG	3.8	0.579784
tropica	VDVG	4.91	0.691081
tropica	VDVG	4.64	0.666518
tropica	VDVG	3.77	0.576341
tropica	VDVG	2.73	0.436163
tropica	VDVG	2.89	0.460898
tropica	VDVG	3.69	0.567026
tropica	VDVG	3.47	0.540329
tropica	VDVG	4.31	0.634477
tropica	VDVG	3.18	0.502427
tropica	VDVG	5.19	0.715167
tropica	VDVG	3.54	0.549003
tropica	VDVG	6.17	0.790285
tropica	VDVG	4.29	0.632457
tropica	VDVG	4.31	0.634477
tropica	VDVG	4.21	0.624282
tropica	VDVG	3.27	0.514548
tropica	VDVG	4.82	0.683047
tropica	VDVG	4.43	0.646404
tropica	VDVG	4.41	0.644439
tropica	VDVG	3.75	0.574031
tropica	VDVG	4.99	0.698101
tropica	VDVG	5.45	0.736397
tropica	VDVG	4.49	0.652246
tropica	VDVG	3.66	0.563481
tropica	VDVG	4.03	0.605305
tropica	VDVG	3.74	0.572872
tropica	VDVG	4.46	0.649335
tropica	VDVG	4.91	0.691081
tropica	VDVG	4.81	0.682145
tropica	VDVG	4.61	0.663701
tropica	VDVG	3.77	0.576341
tropica	VDVG	5.47	0.737987
tropica	VDVG	4.68	0.670246
tropica	VDVG	4.21	0.624282
tropica	VDVG	4.91	0.691081
tropica	VDVG	4.44	0.647383
tropica	VDVG	4.67	0.669317
tropica	VDVG	5.15	0.711807
tropica	VDVG	4.03	0.605305
tropica	VDVG	3.27	0.514548
tropica	VDVG	4.2	0.623249
tropica	VDVG	2.96	0.471292
ducalis	VDVG	4.9	0.690196
ducalis	VDVG	4.82	0.683047
ducalis	VDVG	6	0.778151
ducalis	VDVG	5.94	0.773786
ducalis	VDVG	6.47	0.810904
ducalis	VDVG	5.29	0.723456
ducalis	VDVG	5.5	0.740363
ducalis	VDVG	5.77	0.761176
ducalis	VDVG	5.05	0.703291
ducalis	VDVG	6.5	0.812913
ducalis	VDVG	5	0.69897
ducalis	VDVG	4.89	0.689309
ducalis	VDVG	4.23	0.62634
ducalis	VDVG	5.52	0.741939
ducalis	VDVG	4.45	0.64836
ducalis	VDVG	6.67	0.824126
ducalis	VDVG	4.32	0.635484
ducalis	VDVG	5.28	0.722634
ducalis	VDVG	6.4	0.80618
ducalis	VDVG	4.87	0.687529
ducalis	VDVG	3.99	0.600973
ducalis	VDVG	5.81	0.764176
ducalis	VDVG	5.34	0.727541
ducalis	VDVG	4.8	0.681241
ducalis	VDVG	4.67	0.669317
ducalis	VDVG	5.02	0.700704
ducalis	VDVG	5.78	0.761928
ducalis	VDVG	5.64	0.751279
ducalis	VDVG	4.23	0.62634
ducalis	VDVG	4.32	0.635484
ducalis	VDVG	4.82	0.683047
ducalis	VDVG	6.5	0.812913
ducalis	VDVG	4.44	0.647383
ducalis	VDVG	6.72	0.827369
ducalis	VDVG	4.21	0.624282
ducalis	VDVG	4.88	0.68842
ducalis	VDVG	3.73	0.571709
ducalis	VDVG	4.81	0.682145
ducalis	VDVG	4.44	0.647383
ducalis	VDVG	5.05	0.703291
ducalis	VDVG	5.37	0.729974
ducalis	VDVG	4.78	0.679428
ducalis	VDVG	5.33	0.726727
ducalis	VDVG	5.53	0.742725
ducalis	VDVG	5.84	0.766413
ducalis	VDVG	4.26	0.62941
ducalis	VDVG	4.61	0.663701
ducalis	VDVG	5.57	0.745855
ducalis	VDVG	4.44	0.647383
ducalis	VDVG	5.02	0.700704
ducalis	VDVG	4.76	0.677607
ducalis	VDVG	4.66	0.668386
ducalis	VDVG	5.51	0.741152
ducalis	VDVG	4.88	0.68842
ducalis	VDVG	5.16	0.71265
ducalis	VDVG	4.53	0.656098
ducalis	VDVG	6.01	0.778874
ducalis	VDVG	5.49	0.739572
ducalis	VDVG	5.16	0.71265
ducalis	VDVG	5.81	0.764176
ducalis	VDVG	5.7	0.755875
ducalis	VDVG	4.88	0.68842
ducalis	VDVG	4.97	0.696356
ducalis	VDVG	4.7	0.672098
ducalis	VDVG	4.94	0.693727
ducalis	VDVG	4.32	0.635484
ducalis	VDVG	6.98	0.843855
ducalis	VDVG	4.9	0.690196
ducalis	VDVG	4.23	0.62634
ducalis	VDVG	5.21	0.716838
ducalis	VDVG	4.32	0.635484
ducalis	VDVG	4.01	0.603144
ducalis	VDVG	3.99	0.600973
ducalis	VDVG	4.16	0.619093
ducalis	VDVG	4.27	0.630428
ducalis	VDVG	4.4	0.643453
ducalis	VDVG	4.92	0.691965
ducalis	VDVG	5.84	0.766413
ducalis	VDVG	4.86	0.686636
ducalis	VDVG	3.32	0.521138
ducalis	VDVG	3.75	0.574031
ducalis	VDVG	5.26	0.720986
ducalis	VDVG	4.13	0.61595
ducalis	VDVG	4.78	0.679428
ducalis	VDVG	4.85	0.685742
ducalis	VDVG	5.15	0.711807
ducalis	VDVG	4.45	0.64836
ducalis	VDVG	4.36	0.639486
ducalis	VDVG	5.98	0.776701
ducalis	VDVG	3.76	0.575188
ducalis	VDVG	4.37	0.640481
ducalis	VDVG	4.65	0.667453
ducalis	VDVG	4.26	0.62941
ducalis	VDVG	5	0.69897
ducalis	VDVG	4.58	0.660865
affinis	VDVG	2.35	0.371068
affinis	VDVG	2.73	0.436163
affinis	VDVG	2.63	0.419956
affinis	VDVG	2.64	0.421604
affinis	VDVG	2.36	0.372912
affinis	VDVG	2.73	0.436163
affinis	VDVG	2.91	0.463893
affinis	VDVG	3.5	0.544068
affinis	VDVG	2.67	0.426511
affinis	VDVG	2.32	0.365488
affinis	VDVG	3.03	0.481443
affinis	VDVG	3.33	0.522444
affinis	VDVG	2.73	0.436163
affinis	VDVG	2.26	0.354108
affinis	VDVG	2.77	0.44248
affinis	VDVG	2.7	0.431364
affinis	VDVG	2.75	0.439333
affinis	VDVG	3.2	0.50515
affinis	VDVG	3.23	0.509203
affinis	VDVG	2.63	0.419956
affinis	VDVG	3.21	0.506505
affinis	VDVG	2.2	0.342423
affinis	VDVG	2.19	0.340444
affinis	VDVG	2.54	0.404834
affinis	VDVG	2.64	0.421604
affinis	VDVG	2.94	0.468347
affinis	VDVG	3.26	0.513218
affinis	VDVG	2.63	0.419956
affinis	VDVG	3.19	0.503791
affinis	VDVG	2.53	0.403121
affinis	VDVG	3.12	0.494155
affinis	VDVG	3.14	0.49693
affinis	VDVG	3.38	0.528917
affinis	VDVG	2.66	0.424882
affinis	VDVG	3.53	0.547775
affinis	VDVG	3.54	0.549003
affinis	VDVG	4.22	0.625312
affinis	VDVG	3.02	0.480007
affinis	VDVG	3.3	0.518514
affinis	VDVG	3.12	0.494155
affinis	VDVG	3.01	0.478566
affinis	VDVG	3.38	0.528917
affinis	VDVG	3.32	0.521138
affinis	VDVG	3.95	0.596597
affinis	VDVG	3.8	0.579784
affinis	VDVG	3.77	0.576341
affinis	VDVG	3.76	0.575188
affinis	VDVG	4.08	0.61066
affinis	VDVG	3.01	0.478566
affinis	VDVG	3.51	0.545307
affinis	VDVG	3.48	0.541579
affinis	VDVG	3.57	0.552668
affinis	VDVG	3.3	0.518514
affinis	VDVG	2.92	0.465383
affinis	VDVG	3.92	0.593286
affinis	VDVG	3.56	0.55145
affinis	VDVG	3.4	0.531479
affinis	VDVG	3.2	0.50515
affinis	VDVG	3.21	0.506505
affinis	VDVG	3.45	0.537819
affinis	VDVG	3.54	0.549003
affinis	VDVG	3.14	0.49693
affinis	VDVG	3.1	0.491362
affinis	VDVG	2.44	0.38739
affinis	VDVG	3.93	0.594393
affinis	VDVG	2.9	0.462398
affinis	VDVG	2.92	0.465383
affinis	VDVG	2.45	0.389166
affinis	VDVG	2.81	0.448706
affinis	VDVG	2.88	0.459392
affinis	VDVG	2.68	0.428135
affinis	VDVG	2.97	0.472756
affinis	VDVG	2.81	0.448706
affinis	VDVG	2.25	0.352183
affinis	VDVG	2.35	0.371068
affinis	VDVG	2.96	0.471292
affinis	VDVG	2.86	0.456366
affinis	VDVG	3.28	0.515874
affinis	VDVG	3.25	0.511883
affinis	VDVG	3.06	0.485721
affinis	VDVG	3.27	0.514548
affinis	VDVG	3.01	0.478566
affinis	VDVG	2.59	0.4133
affinis	VDVG	1.07	0.0293838
crabro	RG	2.43	0.385606
crabro	RG	2.55	0.40654
crabro	RG	1.89	0.276462
crabro	RG	2.03	0.307496
crabro	RG	2.55	0.40654
crabro	RG	2.89	0.460898
crabro	RG	2.03	0.307496
crabro	RG	1.98	0.296665
crabro	RG	2.54	0.404834
crabro	RG	3.22	0.507856
crabro	RG	2.73	0.436163
crabro	RG	2.84	0.453318
crabro	RG	2.59	0.4133
crabro	RG	2.9	0.462398
crabro	RG	2.96	0.471292
crabro	RG	3.06	0.485721
crabro	RG	2.2	0.342423
crabro	RG	3.18	0.502427
crabro	RG	2.31	0.363612
crabro	RG	3.12	0.494155
crabro	RG	2.63	0.419956
crabro	RG	2.72	0.434569
crabro	RG	1.86	0.269513
crabro	RG	2.74	0.437751
crabro	RG	2.23	0.348305
crabro	RG	2.73	0.436163
crabro	RG	2.35	0.371068
crabro	RG	3.2	0.50515
crabro	RG	2.89	0.460898
crabro	RG	2.31	0.363612
crabro	RG	2.5	0.39794
crabro	RG	2.58	0.41162
crabro	RG	2.81	0.448706
crabro	RG	2.1	0.322219
crabro	RG	2.31	0.363612
crabro	RG	2.58	0.41162
crabro	RG	2.36	0.372912
crabro	RG	2.68	0.428135
crabro	RG	3.49	0.542825
crabro	RG	2.89	0.460898
crabro	RG	3.41	0.532754
crabro	RG	1.83	0.262451
crabro	RG	2.04	0.30963
crabro	RG	2.88	0.459392
crabro	RG	2.38	0.376577
crabro	RG	3.55	0.550228
crabro	RG	3.32	0.521138
crabro	RG	2.83	0.451786
crabro	RG	2.95	0.469822
crabro	RG	3.45	0.537819
crabro	RG	3.29	0.517196
crabro	RG	3.17	0.501059
crabro	RG	3.28	0.515874
crabro	RG	2.63	0.419956
crabro	RG	3.45	0.537819
crabro	RG	2.87	0.457882
crabro	RG	3.94	0.595496
crabro	RG	3.27	0.514548
crabro	RG	2.01	0.303196
crabro	RG	2.78	0.444045
crabro	RG	2.59	0.4133
crabro	RG	2.63	0.419956
crabro	RG	3.59	0.555094
crabro	RG	3.08	0.488551
crabro	RG	3.05	0.4843
crabro	RG	3.25	0.511883
crabro	RG	4.02	0.604226
crabro	RG	2.78	0.444045
crabro	RG	3.77	0.576341
crabro	RG	2.76	0.440909
crabro	RG	3.15	0.498311
crabro	RG	2.89	0.460898
crabro	RG	3.29	0.517196
crabro	RG	2.32	0.365488
crabro	RG	3.55	0.550228
crabro	RG	2.87	0.457882
crabro	RG	2.94	0.468347
crabro	RG	2.83	0.451786
crabro	RG	2.31	0.363612
crabro	RG	5.45	0.736397
crabro	RG	3.93	0.594393
crabro	RG	2.79	0.445604
soror	RG	5.55	0.744293
soror	RG	5.39	0.731589
soror	RG	4.93	0.692847
soror	RG	5.12	0.70927
soror	RG	5.71	0.756636
soror	RG	5.81	0.764176
soror	RG	4.69	0.671173
soror	RG	5.1	0.70757
soror	RG	5.26	0.720986
soror	RG	4.79	0.680336
soror	RG	5.09	0.706718
soror	RG	4.93	0.692847
soror	RG	5.09	0.706718
soror	RG	4.61	0.663701
soror	RG	4.55	0.658011
soror	RG	4.89	0.689309
soror	RG	4.73	0.674861
soror	RG	5.78	0.761928
soror	RG	5.08	0.705864
soror	RG	4.7	0.672098
soror	RG	4.61	0.663701
soror	RG	4.94	0.693727
soror	RG	5.51	0.741152
soror	RG	5.14	0.710963
soror	RG	3.89	0.58995
soror	RG	4.61	0.663701
soror	RG	4.09	0.611723
soror	RG	4.93	0.692847
soror	RG	4.72	0.673942
soror	RG	5.35	0.728354
soror	RG	4.72	0.673942
soror	RG	4.86	0.686636
soror	RG	4.09	0.611723
soror	RG	4.35	0.638489
soror	RG	5.56	0.745075
soror	RG	5.46	0.737193
soror	RG	5.14	0.710963
soror	RG	4.62	0.664642
soror	RG	5.45	0.736397
soror	RG	4.73	0.674861
soror	RG	4.29	0.632457
soror	RG	4.32	0.635484
soror	RG	4	0.60206
soror	RG	4.8	0.681241
soror	RG	4.34	0.63749
soror	RG	4.35	0.638489
soror	RG	5.23	0.718502
soror	RG	5.2	0.716003
soror	RG	4.96	0.695482
soror	RG	4.56	0.658965
soror	RG	4.4	0.643453
soror	RG	4.81	0.682145
soror	RG	5.85	0.767156
soror	RG	5.34	0.727541
soror	RG	4.67	0.669317
soror	RG	5.31	0.725095
soror	RG	4.86	0.686636
soror	RG	4.94	0.693727
soror	RG	5.61	0.748963
soror	RG	5.75	0.759668
soror	RG	5.63	0.750508
soror	RG	4.15	0.618048
soror	RG	4.63	0.665581
soror	RG	5.34	0.727541
soror	RG	5.71	0.756636
soror	RG	4.82	0.683047
soror	RG	6.06	0.782473
soror	RG	4.63	0.665581
soror	RG	5.35	0.728354
soror	RG	5.28	0.722634
soror	RG	5.45	0.736397
soror	RG	5.46	0.737193
soror	RG	5.35	0.728354
soror	RG	5.45	0.736397
soror	RG	4.96	0.695482
soror	RG	6.37	0.804139
soror	RG	5.85	0.767156
soror	RG	4.38	0.641474
soror	RG	4.94	0.693727
soror	RG	4.17	0.620136
soror	RG	5.26	0.720986
soror	RG	5.04	0.702431
soror	RG	4.94	0.693727
soror	RG	4.03	0.605305
soror	RG	4.45	0.64836
soror	RG	4.89	0.689309
mandarinia	RG	5.84	0.766413
mandarinia	RG	5.76	0.760422
mandarinia	RG	5.68	0.754348
mandarinia	RG	4.96	0.695482
mandarinia	RG	5.21	0.716838
mandarinia	RG	4.7	0.672098
mandarinia	RG	4.31	0.634477
mandarinia	RG	4.77	0.678518
mandarinia	RG	5.28	0.722634
mandarinia	RG	5.67	0.753583
mandarinia	RG	3.83	0.583199
mandarinia	RG	5.79	0.762679
mandarinia	RG	5.07	0.705008
mandarinia	RG	5.8	0.763428
mandarinia	RG	5.54	0.74351
mandarinia	RG	4.36	0.639486
mandarinia	RG	4.81	0.682145
mandarinia	RG	5.13	0.710117
mandarinia	RG	5.57	0.745855
mandarinia	RG	5.19	0.715167
mandarinia	RG	4.8	0.681241
mandarinia	RG	5.16	0.71265
mandarinia	RG	5.47	0.737987
mandarinia	RG	5.77	0.761176
mandarinia	RG	5.6	0.748188
mandarinia	RG	5.21	0.716838
mandarinia	RG	5.12	0.70927
mandarinia	RG	4.96	0.695482
mandarinia	RG	4.67	0.669317
mandarinia	RG	6.04	0.781037
mandarinia	RG	5.78	0.761928
mandarinia	RG	5.57	0.745855
mandarinia	RG	4.82	0.683047
mandarinia	RG	5.34	0.727541
mandarinia	RG	5.18	0.71433
mandarinia	RG	5.76	0.760422
mandarinia	RG	4.63	0.665581
mandarinia	RG	4.88	0.68842
mandarinia	RG	4.17	0.620136
mandarinia	RG	4.8	0.681241
mandarinia	RG	4.1	0.612784
mandarinia	RG	5.85	0.767156
mandarinia	RG	4.28	0.631444
mandarinia	RG	4.78	0.679428
mandarinia	RG	4.93	0.692847
mandarinia	RG	5.28	0.722634
mandarinia	RG	5.83	0.765669
mandarinia	RG	5.08	0.705864
mandarinia	RG	4.98	0.697229
mandarinia	RG	4.82	0.683047
mandarinia	RG	4.57	0.659916
mandarinia	RG	3.78	0.577492
mandarinia	RG	4.73	0.674861
mandarinia	RG	4.79	0.680336
mandarinia	RG	4.41	0.644439
mandarinia	RG	4.83	0.683947
mandarinia	RG	4.97	0.696356
mandarinia	RG	4.22	0.625312
mandarinia	RG	3.98	0.599883
mandarinia	RG	3.69	0.567026
mandarinia	RG	4.35	0.638489
mandarinia	RG	4.76	0.677607
mandarinia	RG	4.94	0.693727
mandarinia	RG	4.28	0.631444
mandarinia	RG	4.77	0.678518
mandarinia	RG	5.41	0.733197
mandarinia	RG	4.91	0.691081
mandarinia	RG	4.6	0.662758
mandarinia	RG	5.71	0.756636
mandarinia	RG	5.8	0.763428
mandarinia	RG	5.52	0.741939
mandarinia	RG	5.99	0.777427
mandarinia	RG	4.87	0.687529
mandarinia	RG	5.54	0.74351
mandarinia	RG	4.68	0.670246
mandarinia	RG	5.9	0.770852
mandarinia	RG	5.92	0.772322
mandarinia	RG	4.59	0.661813
mandarinia	RG	4.12	0.614897
mandarinia	RG	4.24	0.627366
mandarinia	RG	4.52	0.655138
mandarinia	RG	4.8	0.681241
mandarinia	RG	4.21	0.624282
mandarinia	RG	4.59	0.661813
mandarinia	RG	4.77	0.678518
mandarinia	RG	5.44	0.735599
mandarinia	RG	5.34	0.727541
mandarinia	RG	4.68	0.670246
mandarinia	RG	6.57	0.817565
mandarinia	RG	5.64	0.751279
mandarinia	RG	5.13	0.710117
mandarinia	RG	4.33	0.636488
mandarinia	RG	4	0.60206
mandarinia	RG	5.44	0.735599
mandarinia	RG	4.7	0.672098
mandarinia	RG	4.54	0.657056
mandarinia	RG	5.82	0.764923
mandarinia	RG	5.71	0.756636
mandarinia	RG	4.72	0.673942
mandarinia	RG	6.9	0.838849
mandarinia	RG	5.47	0.737987
mandarinia	RG	4.25	0.628389
mandarinia	RG	4.73	0.674861
mandarinia	RG	6.04	0.781037
mandarinia	RG	3.86	0.586587
mandarinia	RG	6.04	0.781037
mandarinia	RG	5.59	0.747412
mandarinia	RG	4.78	0.679428
mandarinia	RG	4.74	0.675778
mandarinia	RG	5.69	0.755112
mandarinia	RG	4.57	0.659916
mandarinia	RG	4.86	0.686636
mandarinia	RG	4.78	0.679428
mandarinia	RG	5.66	0.752816
mandarinia	RG	5.07	0.705008
mandarinia	RG	4.57	0.659916
mandarinia	RG	4.47	0.650308
mandarinia	RG	4.87	0.687529
mandarinia	RG	5.23	0.718502
mandarinia	RG	5.06	0.704151
mandarinia	RG	5.16	0.71265
mandarinia	RG	5.35	0.728354
mandarinia	RG	5.16	0.71265
mandarinia	RG	5.31	0.725095
mandarinia	RG	5.32	0.725912
mandarinia	RG	4.16	0.619093
mandarinia	RG	4.63	0.665581
mandarinia	RG	4.94	0.693727
mandarinia	RG	4.81	0.682145
mandarinia	RG	5.26	0.720986
mandarinia	RG	5.11	0.708421
mandarinia	RG	4.78	0.679428
mandarinia	RG	5.05	0.703291
mandarinia	RG	5.25	0.720159
mandarinia	RG	5.3	0.724276
mandarinia	RG	4.52	0.655138
mandarinia	RG	5.26	0.720986
mandarinia	RG	5.16	0.71265
mandarinia	RG	4.78	0.679428
mandarinia	RG	4.69	0.671173
mandarinia	RG	5.22	0.717671
mandarinia	RG	4.22	0.625312
mandarinia	RG	4.63	0.665581
mandarinia	RG	4.35	0.638489
mandarinia	RG	4.91	0.691081
mandarinia	RG	4.98	0.697229
mandarinia	RG	4	0.60206
mandarinia	RG	5.29	0.723456
mandarinia	RG	4.9	0.690196
mandarinia	RG	5.19	0.715167
mandarinia	RG	5.23	0.718502
mandarinia	RG	5.28	0.722634
mandarinia	RG	5.21	0.716838
mandarinia	RG	4.84	0.684845
mandarinia	RG	4.15	0.618048
mandarinia	RG	5.3	0.724276
mandarinia	RG	5.09	0.706718
mandarinia	RG	4.48	0.651278
mandarinia	RG	4.61	0.663701
simillima	RG	3.07	0.487138
simillima	RG	2.87	0.457882
simillima	RG	2.55	0.40654
simillima	RG	2.8	0.447158
simillima	RG	3.32	0.521138
simillima	RG	3.25	0.511883
simillima	RG	1.98	0.296665
simillima	RG	3.93	0.594393
simillima	RG	3.02	0.480007
simillima	RG	2.97	0.472756
simillima	RG	2.74	0.437751
simillima	RG	2.49	0.396199
simillima	RG	3.27	0.514548
simillima	RG	3.24	0.510545
simillima	RG	2.96	0.471292
simillima	RG	2.82	0.450249
simillima	RG	3.39	0.5302
simillima	RG	2.97	0.472756
simillima	RG	2.78	0.444045
simillima	RG	2.8	0.447158
simillima	RG	2.88	0.459392
simillima	RG	2.56	0.40824
simillima	RG	2.37	0.374748
simillima	RG	2.96	0.471292
simillima	RG	3.24	0.510545
simillima	RG	3.47	0.540329
simillima	RG	4.07	0.609594
simillima	RG	3.2	0.50515
simillima	RG	3.14	0.49693
simillima	RG	2.95	0.469822
simillima	RG	2.71	0.432969
simillima	RG	3.3	0.518514
simillima	RG	2.73	0.436163
simillima	RG	3.3	0.518514
simillima	RG	3.52	0.546543
simillima	RG	2.23	0.348305
simillima	RG	3.68	0.565848
simillima	RG	2.83	0.451786
simillima	RG	2.44	0.38739
simillima	RG	4.19	0.622214
simillima	RG	2.7	0.431364
simillima	RG	3.3	0.518514
simillima	RG	3.37	0.52763
simillima	RG	3.58	0.553883
simillima	RG	3.07	0.487138
simillima	RG	2.58	0.41162
simillima	RG	2.63	0.419956
simillima	RG	2.4	0.380211
simillima	RG	2.36	0.372912
simillima	RG	2.73	0.436163
simillima	RG	2.26	0.354108
simillima	RG	2.82	0.450249
simillima	RG	3.25	0.511883
simillima	RG	3.07	0.487138
simillima	RG	2.41	0.382017
simillima	RG	2.85	0.454845
simillima	RG	2.22	0.346353
simillima	RG	2.26	0.354108
simillima	RG	2.59	0.4133
simillima	RG	3.19	0.503791
simillima	RG	2.56	0.40824
simillima	RG	2.4	0.380211
simillima	RG	3.54	0.549003
simillima	RG	2.43	0.385606
simillima	RG	1.97	0.294466
simillima	RG	2.87	0.457882
simillima	RG	2.18	0.338456
simillima	RG	1.87	0.271842
simillima	RG	2.37	0.374748
simillima	RG	2.27	0.356026
simillima	RG	2.64	0.421604
simillima	RG	2.51	0.399674
simillima	RG	2.43	0.385606
simillima	RG	3.55	0.550228
simillima	RG	2.25	0.352183
simillima	RG	2.68	0.428135
simillima	RG	2.49	0.396199
simillima	RG	2.94	0.468347
simillima	RG	2.09	0.320146
simillima	RG	3.21	0.506505
simillima	RG	2.66	0.424882
simillima	RG	3.52	0.546543
simillima	RG	2.25	0.352183
velutina	RG	3.37	0.52763
velutina	RG	2.48	0.394452
velutina	RG	3	0.477121
velutina	RG	2.77	0.44248
velutina	RG	3.12	0.494155
velutina	RG	3.31	0.519828
velutina	RG	3.86	0.586587
velutina	RG	3.48	0.541579
velutina	RG	4.01	0.603144
velutina	RG	3.36	0.526339
velutina	RG	3.21	0.506505
velutina	RG	2.56	0.40824
velutina	RG	3.34	0.523746
velutina	RG	3.33	0.522444
velutina	RG	3.07	0.487138
velutina	RG	3.06	0.485721
velutina	RG	3.25	0.511883
velutina	RG	3.11	0.49276
velutina	RG	3.6	0.556303
velutina	RG	3.56	0.55145
velutina	RG	3.17	0.501059
velutina	RG	3.62	0.558709
velutina	RG	2.99	0.475671
velutina	RG	2.75	0.439333
velutina	RG	3.01	0.478566
velutina	RG	3.38	0.528917
velutina	RG	3.24	0.510545
velutina	RG	3.33	0.522444
velutina	RG	3.11	0.49276
velutina	RG	3	0.477121
velutina	RG	2.29	0.359835
velutina	RG	3.78	0.577492
velutina	RG	4.18	0.621176
velutina	RG	3.04	0.482874
velutina	RG	3.39	0.5302
velutina	RG	3.73	0.571709
velutina	RG	3.44	0.536558
velutina	RG	3.09	0.489958
velutina	RG	3.61	0.557507
velutina	RG	3.62	0.558709
velutina	RG	3.51	0.545307
velutina	RG	3.93	0.594393
velutina	RG	3.71	0.569374
velutina	RG	2.78	0.444045
velutina	RG	2.97	0.472756
velutina	RG	3.89	0.58995
velutina	RG	3.87	0.587711
velutina	RG	3.95	0.596597
velutina	RG	2.78	0.444045
velutina	RG	3.76	0.575188
velutina	RG	3.48	0.541579
velutina	RG	3.24	0.510545
velutina	RG	3.31	0.519828
velutina	RG	2.81	0.448706
velutina	RG	3.55	0.550228
velutina	RG	3.83	0.583199
velutina	RG	3.81	0.580925
velutina	RG	3.66	0.563481
velutina	RG	3.16	0.499687
velutina	RG	3.22	0.507856
velutina	RG	3.74	0.572872
velutina	RG	2.92	0.465383
velutina	RG	3.5	0.544068
velutina	RG	3.82	0.582063
velutina	RG	3.47	0.540329
velutina	RG	3.06	0.485721
velutina	RG	3.14	0.49693
velutina	RG	3.18	0.502427
velutina	RG	3.42	0.534026
velutina	RG	3.2	0.50515
velutina	RG	3.19	0.503791
velutina	RG	3.38	0.528917
velutina	RG	3.09	0.489958
velutina	RG	2.83	0.451786
velutina	RG	3.02	0.480007
velutina	RG	3.05	0.4843
velutina	RG	2.43	0.385606
velutina	RG	2.63	0.419956
velutina	RG	2.61	0.416641
velutina	RG	2.44	0.38739
velutina	RG	3.52	0.546543
velutina	RG	3	0.477121
velutina	RG	3.39	0.5302
velutina	RG	4.02	0.604226
velutina	RG	3.82	0.582063
velutina	RG	3.32	0.521138
velutina	RG	3.75	0.574031
velutina	RG	2.82	0.450249
velutina	RG	3.59	0.555094
velutina	RG	3.11	0.49276
velutina	RG	2.74	0.437751
velutina	RG	2.66	0.424882
velutina	RG	2.55	0.40654
velutina	RG	3.13	0.495544
velutina	RG	3.02	0.480007
velutina	RG	2.83	0.451786
velutina	RG	3.03	0.481443
velutina	RG	3.34	0.523746
velutina	RG	3.3	0.518514
velutina	RG	2.91	0.463893
velutina	RG	3.3	0.518514
velutina	RG	3.04	0.482874
velutina	RG	2.74	0.437751
velutina	RG	3.4	0.531479
velutina	RG	3.27	0.514548
velutina	RG	3.36	0.526339
velutina	RG	2.98	0.474216
velutina	RG	2.99	0.475671
velutina	RG	2.96	0.471292
velutina	RG	3.02	0.480007
velutina	RG	2.31	0.363612
velutina	RG	3.9	0.591065
velutina	RG	3.29	0.517196
velutina	RG	2.8	0.447158
velutina	RG	3.46	0.539076
velutina	RG	3.77	0.576341
velutina	RG	3.48	0.541579
velutina	RG	3.64	0.561101
velutina	RG	2.89	0.460898
velutina	RG	3.19	0.503791
velutina	RG	3.18	0.502427
velutina	RG	3.02	0.480007
velutina	RG	3.02	0.480007
velutina	RG	3.02	0.480007
velutina	RG	2.66	0.424882
velutina	RG	2.92	0.465383
velutina	RG	2.64	0.421604
velutina	RG	2.22	0.346353
velutina	RG	3.02	0.480007
velutina	RG	2.61	0.416641
velutina	RG	2.36	0.372912
velutina	RG	2.86	0.456366
velutina	RG	3.26	0.513218
velutina	RG	3.4	0.531479
velutina	RG	2.83	0.451786
velutina	RG	2.45	0.389166
velutina	RG	3.02	0.480007
velutina	RG	3.51	0.545307
velutina	RG	2.66	0.424882
velutina	RG	3.03	0.481443
velutina	RG	2.95	0.469822
velutina	RG	2.97	0.472756
velutina	RG	2.87	0.457882
velutina	RG	3.19	0.503791
velutina	RG	3.05	0.4843
velutina	RG	3.02	0.480007
velutina	RG	3.87	0.587711
velutina	RG	3.4	0.531479
velutina	RG	3.29	0.517196
velutina	RG	3.3	0.518514
velutina	RG	3.5	0.544068
velutina	RG	3.31	0.519828
velutina	RG	3.11	0.49276
velutina	RG	3.61	0.557507
velutina	RG	2.85	0.454845
velutina	RG	3.49	0.542825
velutina	RG	3.18	0.502427
velutina	RG	3.13	0.495544
velutina	RG	3.21	0.506505
velutina	RG	3.68	0.565848
velutina	RG	2.55	0.40654
velutina	RG	2.89	0.460898
velutina	RG	4.22	0.625312
velutina	RG	3.77	0.576341
velutina	RG	3.42	0.534026
velutina	RG	3.56	0.55145
velutina	RG	3.53	0.547775
velutina	RG	3.36	0.526339
velutina	RG	3.3	0.518514
velutina	RG	3.21	0.506505
velutina	RG	3.51	0.545307
velutina	RG	3.07	0.487138
velutina	RG	2.99	0.475671
velutina	RG	3.46	0.539076
velutina	RG	3.29	0.517196
velutina	RG	3.39	0.5302
velutina	RG	3.75	0.574031
velutina	RG	3.12	0.494155
velutina	RG	3.78	0.577492
velutina	RG	3.36	0.526339
velutina	RG	3.19	0.503791
velutina	RG	3.38	0.528917
velutina	RG	3.44	0.536558
velutina	RG	3.54	0.549003
velutina	RG	2.99	0.475671
velutina	RG	3.36	0.526339
velutina	RG	3.56	0.55145
velutina	RG	3.01	0.478566
velutina	RG	3.41	0.532754
velutina	RG	3.55	0.550228
velutina	RG	3.73	0.571709
velutina	RG	2.95	0.469822
velutina	RG	2.59	0.4133
velutina	RG	2.85	0.454845
velutina	RG	2.86	0.456366
velutina	RG	3.08	0.488551
velutina	RG	3.74	0.572872
velutina	RG	2.64	0.421604
velutina	RG	3.54	0.549003
velutina	RG	3.21	0.506505
velutina	RG	3.72	0.570543
velutina	RG	3.95	0.596597
velutina	RG	3.31	0.519828
velutina	RG	3.49	0.542825
velutina	RG	3.08	0.488551
velutina	RG	3.62	0.558709
velutina	RG	3.9	0.591065
velutina	RG	2.81	0.448706
velutina	RG	2.78	0.444045
velutina	RG	3.17	0.501059
velutina	RG	3.26	0.513218
velutina	RG	2.95	0.469822
velutina	RG	3.26	0.513218
velutina	RG	3.44	0.536558
velutina	RG	3.49	0.542825
velutina	RG	3.17	0.501059
velutina	RG	3.14	0.49693
velutina	RG	3.44	0.536558
velutina	RG	3.38	0.528917
velutina	RG	3.88	0.588832
velutina	RG	3.75	0.574031
velutina	RG	3.17	0.501059
velutina	RG	3.36	0.526339
velutina	RG	2.99	0.475671
velutina	RG	1.87	0.271842
velutina	RG	3.38	0.528917
velutina	RG	3.22	0.507856
velutina	RG	3.61	0.557507
velutina	RG	3.36	0.526339
velutina	RG	3.74	0.572872
velutina	RG	3.59	0.555094
velutina	RG	3.54	0.549003
velutina	RG	3.13	0.495544
velutina	RG	3.19	0.503791
velutina	RG	2.8	0.447158
velutina	RG	2.99	0.475671
velutina	RG	3.01	0.478566
velutina	RG	3.73	0.571709
velutina	RG	2.98	0.474216
velutina	RG	3.97	0.598791
velutina	RG	3.01	0.478566
velutina	RG	3.18	0.502427
velutina	RG	3.73	0.571709
velutina	RG	3.54	0.549003
velutina	RG	2.61	0.416641
velutina	RG	3.36	0.526339
velutina	RG	2.78	0.444045
velutina	RG	2.8	0.447158
velutina	RG	3.18	0.502427
velutina	RG	3.55	0.550228
analis	RG	4.08	0.61066
analis	RG	4.04	0.606381
analis	RG	4.09	0.611723
analis	RG	4.41	0.644439
analis	RG	4.8	0.681241
analis	RG	3.57	0.552668
analis	RG	4.14	0.617
analis	RG	4.4	0.643453
analis	RG	4.05	0.607455
analis	RG	3.53	0.547775
analis	RG	3.6	0.556303
analis	RG	4.03	0.605305
analis	RG	3.85	0.585461
analis	RG	4.25	0.628389
analis	RG	3.24	0.510545
analis	RG	3.39	0.5302
analis	RG	3.7	0.568202
analis	RG	3.9	0.591065
analis	RG	3.66	0.563481
analis	RG	3.67	0.564666
analis	RG	3.77	0.576341
analis	RG	3.98	0.599883
analis	RG	3.86	0.586587
analis	RG	3.1	0.491362
analis	RG	3.67	0.564666
analis	RG	3.29	0.517196
analis	RG	3.68	0.565848
analis	RG	3.82	0.582063
analis	RG	3.34	0.523746
analis	RG	3.98	0.599883
analis	RG	3.9	0.591065
analis	RG	3.76	0.575188
analis	RG	3.7	0.568202
analis	RG	3.98	0.599883
analis	RG	3.77	0.576341
analis	RG	3.68	0.565848
analis	RG	3.38	0.528917
analis	RG	3.13	0.495544
analis	RG	3.88	0.588832
analis	RG	3.18	0.502427
analis	RG	2.99	0.475671
analis	RG	4.44	0.647383
analis	RG	4.1	0.612784
analis	RG	3.76	0.575188
analis	RG	4.03	0.605305
analis	RG	3.85	0.585461
analis	RG	3.75	0.574031
analis	RG	2.86	0.456366
analis	RG	3.76	0.575188
analis	RG	3.22	0.507856
analis	RG	4.04	0.606381
analis	RG	4.22	0.625312
analis	RG	5.25	0.720159
analis	RG	3.88	0.588832
analis	RG	5.06	0.704151
analis	RG	3.46	0.539076
analis	RG	3.59	0.555094
analis	RG	3.22	0.507856
analis	RG	4.03	0.605305
analis	RG	3.2	0.50515
analis	RG	3.89	0.58995
analis	RG	3.54	0.549003
analis	RG	3.8	0.579784
analis	RG	2.77	0.44248
analis	RG	3.28	0.515874
analis	RG	3.27	0.514548
analis	RG	3.86	0.586587
analis	RG	3.59	0.555094
analis	RG	3.79	0.578639
analis	RG	3.75	0.574031
analis	RG	4.03	0.605305
analis	RG	2.85	0.454845
analis	RG	3.51	0.545307
analis	RG	3.79	0.578639
analis	RG	4.04	0.606381
analis	RG	3.91	0.592177
analis	RG	3.98	0.599883
analis	RG	3.92	0.593286
analis	RG	3.65	0.562293
analis	RG	3.45	0.537819
analis	RG	4.36	0.639486
analis	RG	3.79	0.578639
analis	RG	3.87	0.587711
analis	RG	3.52	0.546543
analis	RG	3.65	0.562293
analis	RG	3.91	0.592177
tropica	RG	4.73	0.674861
tropica	RG	4.32	0.635484
tropica	RG	3.68	0.565848
tropica	RG	3.89	0.58995
tropica	RG	3.35	0.525045
tropica	RG	4.13	0.61595
tropica	RG	4.32	0.635484
tropica	RG	4.01	0.603144
tropica	RG	4.22	0.625312
tropica	RG	3.24	0.510545
tropica	RG	3.67	0.564666
tropica	RG	4.43	0.646404
tropica	RG	4.22	0.625312
tropica	RG	5.31	0.725095
tropica	RG	4.3	0.633468
tropica	RG	4.22	0.625312
tropica	RG	4.67	0.669317
tropica	RG	4.71	0.673021
tropica	RG	3.44	0.536558
tropica	RG	4.02	0.604226
tropica	RG	4.12	0.614897
tropica	RG	4.56	0.658965
tropica	RG	4	0.60206
tropica	RG	4.02	0.604226
tropica	RG	3.89	0.58995
tropica	RG	3.9	0.591065
tropica	RG	3.46	0.539076
tropica	RG	4.67	0.669317
tropica	RG	4.54	0.657056
tropica	RG	5.19	0.715167
tropica	RG	4.87	0.687529
tropica	RG	4.01	0.603144
tropica	RG	4.04	0.606381
tropica	RG	5.19	0.715167
tropica	RG	4.65	0.667453
tropica	RG	4.9	0.690196
tropica	RG	3.82	0.582063
tropica	RG	4.47	0.650308
tropica	RG	4.78	0.679428
tropica	RG	4.49	0.652246
tropica	RG	4.68	0.670246
tropica	RG	4.05	0.607455
tropica	RG	5.11	0.708421
tropica	RG	4.89	0.689309
tropica	RG	5.04	0.702431
tropica	RG	5.37	0.729974
tropica	RG	5.89	0.770115
tropica	RG	6.12	0.786751
tropica	RG	4.68	0.670246
tropica	RG	5.08	0.705864
tropica	RG	5.02	0.700704
tropica	RG	4.44	0.647383
tropica	RG	5.06	0.704151
tropica	RG	3.11	0.49276
tropica	RG	6	0.778151
tropica	RG	4.14	0.617
tropica	RG	3.71	0.569374
tropica	RG	5	0.69897
tropica	RG	4.41	0.644439
tropica	RG	4.24	0.627366
tropica	RG	4.27	0.630428
tropica	RG	4.88	0.68842
tropica	RG	4.85	0.685742
tropica	RG	4.84	0.684845
tropica	RG	4.07	0.609594
tropica	RG	3.46	0.539076
tropica	RG	4.28	0.631444
tropica	RG	5.47	0.737987
tropica	RG	5.13	0.710117
tropica	RG	5.39	0.731589
tropica	RG	5.37	0.729974
tropica	RG	4.23	0.62634
tropica	RG	4.47	0.650308
tropica	RG	4.26	0.62941
tropica	RG	4.38	0.641474
tropica	RG	4.37	0.640481
tropica	RG	4.51	0.654177
tropica	RG	5.34	0.727541
tropica	RG	4.62	0.664642
tropica	RG	3.59	0.555094
tropica	RG	4.49	0.652246
tropica	RG	4.53	0.656098
tropica	RG	4.24	0.627366
tropica	RG	4.58	0.660865
tropica	RG	5.33	0.726727
tropica	RG	3.33	0.522444
tropica	RG	4.02	0.604226
tropica	RG	4.06	0.608526
tropica	RG	4.32	0.635484
tropica	RG	3.85	0.585461
tropica	RG	6.29	0.798651
ducalis	RG	5.12	0.70927
ducalis	RG	5.03	0.701568
ducalis	RG	5.13	0.710117
ducalis	RG	4.29	0.632457
ducalis	RG	5.12	0.70927
ducalis	RG	4.72	0.673942
ducalis	RG	4.08	0.61066
ducalis	RG	4.44	0.647383
ducalis	RG	4.64	0.666518
ducalis	RG	4.74	0.675778
ducalis	RG	4.83	0.683947
ducalis	RG	5.17	0.713491
ducalis	RG	5.38	0.730782
ducalis	RG	5.19	0.715167
ducalis	RG	4.89	0.689309
ducalis	RG	4.45	0.64836
ducalis	RG	4.54	0.657056
ducalis	RG	4.9	0.690196
ducalis	RG	5.27	0.721811
ducalis	RG	4.48	0.651278
ducalis	RG	4.89	0.689309
ducalis	RG	4.87	0.687529
ducalis	RG	4.74	0.675778
ducalis	RG	5.6	0.748188
ducalis	RG	4.46	0.649335
ducalis	RG	4.55	0.658011
ducalis	RG	5.53	0.742725
ducalis	RG	6.07	0.783189
ducalis	RG	4.45	0.64836
ducalis	RG	4.8	0.681241
ducalis	RG	4.49	0.652246
ducalis	RG	4.77	0.678518
ducalis	RG	5.5	0.740363
ducalis	RG	4.26	0.62941
ducalis	RG	6.23	0.794488
ducalis	RG	4.81	0.682145
ducalis	RG	5.1	0.70757
ducalis	RG	4.01	0.603144
ducalis	RG	4.17	0.620136
ducalis	RG	4.53	0.656098
ducalis	RG	4.68	0.670246
ducalis	RG	5.85	0.767156
ducalis	RG	4.66	0.668386
ducalis	RG	7.05	0.848189
ducalis	RG	5.08	0.705864
ducalis	RG	4.55	0.658011
ducalis	RG	5.12	0.70927
ducalis	RG	4.32	0.635484
ducalis	RG	4.76	0.677607
ducalis	RG	4.74	0.675778
ducalis	RG	4.66	0.668386
ducalis	RG	6.02	0.779596
ducalis	RG	5.42	0.733999
ducalis	RG	6.38	0.804821
ducalis	RG	4.85	0.685742
ducalis	RG	4.21	0.624282
ducalis	RG	5.54	0.74351
ducalis	RG	5.5	0.740363
ducalis	RG	4.83	0.683947
ducalis	RG	4.75	0.676694
ducalis	RG	4.2	0.623249
ducalis	RG	5.07	0.705008
ducalis	RG	4.96	0.695482
ducalis	RG	4.42	0.645422
ducalis	RG	5.41	0.733197
ducalis	RG	5.19	0.715167
ducalis	RG	4.85	0.685742
ducalis	RG	5.29	0.723456
ducalis	RG	5	0.69897
ducalis	RG	5.48	0.738781
ducalis	RG	5.29	0.723456
ducalis	RG	5.28	0.722634
ducalis	RG	4.64	0.666518
ducalis	RG	5.3	0.724276
ducalis	RG	4.86	0.686636
ducalis	RG	5.4	0.732394
ducalis	RG	4.91	0.691081
ducalis	RG	5.07	0.705008
ducalis	RG	4.6	0.662758
ducalis	RG	6.21	0.793092
ducalis	RG	3.91	0.592177
ducalis	RG	3.81	0.580925
ducalis	RG	4.9	0.690196
ducalis	RG	5.13	0.710117
ducalis	RG	4.87	0.687529
ducalis	RG	4.27	0.630428
ducalis	RG	4.83	0.683947
ducalis	RG	4.69	0.671173
ducalis	RG	4.21	0.624282
ducalis	RG	4.64	0.666518
ducalis	RG	4.68	0.670246
ducalis	RG	4.84	0.684845
ducalis	RG	5.43	0.7348
ducalis	RG	5.24	0.719331
ducalis	RG	4.33	0.636488
ducalis	RG	5.34	0.727541
ducalis	RG	4.62	0.664642
ducalis	RG	4.23	0.62634
ducalis	RG	4.44	0.647383
ducalis	RG	3.95	0.596597
ducalis	RG	4.45	0.64836
ducalis	RG	4.64	0.666518
ducalis	RG	3.96	0.597695
ducalis	RG	5.08	0.705864
ducalis	RG	3.97	0.598791
ducalis	RG	4.35	0.638489
ducalis	RG	4.93	0.692847
ducalis	RG	4.72	0.673942
ducalis	RG	4.71	0.673021
ducalis	RG	4.98	0.697229
affinis	RG	3.65	0.562293
affinis	RG	2.43	0.385606
affinis	RG	2.71	0.432969
affinis	RG	2.91	0.463893
affinis	RG	2.38	0.376577
affinis	RG	2.83	0.451786
affinis	RG	3.08	0.488551
affinis	RG	3.09	0.489958
affinis	RG	3.46	0.539076
affinis	RG	3.02	0.480007
affinis	RG	3.58	0.553883
affinis	RG	4.17	0.620136
affinis	RG	2.71	0.432969
affinis	RG	2.34	0.369216
affinis	RG	3.11	0.49276
affinis	RG	2.89	0.460898
affinis	RG	2.7	0.431364
affinis	RG	3.55	0.550228
affinis	RG	3.22	0.507856
affinis	RG	2.8	0.447158
affinis	RG	3.85	0.585461
affinis	RG	2.95	0.469822
affinis	RG	2.83	0.451786
affinis	RG	3.04	0.482874
affinis	RG	3.75	0.574031
affinis	RG	3.87	0.587711
affinis	RG	2.92	0.465383
affinis	RG	3.18	0.502427
affinis	RG	2.91	0.463893
affinis	RG	2.66	0.424882
affinis	RG	2.87	0.457882
[truncated: 74 more rows]

## Sheet: V crabro, VDVG
Pore diameter			Estimating pore cluster size								Estimating length of sternal brush hairs					Estimating area of sterite (from the anterior margin of cuticle to posterior margin where smooth cuticle ends)
Gland	Diameter (um)												(In each quarter across margin)	(um)
VDVG	2.41		Gland	Specimen #	Measure	Area (um2)		Specimen #	Pore count		Gland	Specimen#	Measure	Top to end of longest seta		Gland	Specimen#	Measure	Area (um2)
VDVG	3.06		VDVG	1	1	280954		1	2772		VDVG	1	1	706		VDVG	1	1	4093541
VDVG	2.21		VDVG		2	248816		2	3004		VDVG		2	536		VDVG		2	4168635
VDVG	2.5		VDVG		3	256320		3	not available		VDVG		3	600		VDVG		3	405882
VDVG	2.56		VDVG		1	212481		4	3012		VDVG		4	656		VDVG	2	1	3736967
VDVG	2.54		VDVG		2	191710		5	3644		VDVG	2	1	667		VDVG		2	3847674
VDVG	3.59		VDVG		3	225914					VDVG		2	653		VDVG		3	379325
VDVG	3.34		VDVG	2	1	218629					VDVG		3	587		VDVG	4	1	4073356
VDVG	3.29		VDVG		2	241729					VDVG		4	551		VDVG		2	4321926
VDVG	2.78		VDVG		3	239353					VDVG	4	1	878		VDVG		3	4127528
VDVG	2.89		VDVG	3	1	172063					VDVG		2	917		VDVG	5	1	4141154
VDVG	2.52		VDVG		2	172154					VDVG		3	792		VDVG		2	3891773
VDVG	3.12		VDVG		3	181557					VDVG		4	746		VDVG		3	4142090
VDVG	2.78		VDVG	4	1	144512					VDVG	5	1	845
VDVG	2.73		VDVG		2	132652					VDVG		2	705
VDVG	3.14		VDVG		3	132221					VDVG		3	719
VDVG	2.89		VDVG	4	1	139070					VDVG		4	574
VDVG	3.36		VDVG		2	103990
VDVG	3.18		VDVG		3	126258
VDVG	3.62		VDVG	4	1	192792
VDVG	3.29		VDVG		2	176258
VDVG	3.11		VDVG		3	205745
VDVG	3.22		VDVG	4	1	113758
VDVG	3.36		VDVG		2	116244
VDVG	2.9		VDVG		3	110512
VDVG	3.26		VDVG	5	1	319114					Distance from anterior of margin to the posterior end of smooth cuticle (at midline)
VDVG	2.9		VDVG		2	278227
VDVG	3.02		VDVG		3	284450					Gland		Measure	Distance at midline (um)
VDVG	2.88		VDVG	5	1	232677					VDVG	1	1	1136
VDVG	2.73		VDVG		2	225715					VDVG	2	1	1232
VDVG	2.8		VDVG		3	221905					VDVG	4	1	1381
VDVG	3.11		VDVG	5	1	237289					VDVG	5	1	1231
VDVG	3.22		VDVG		2	157297
VDVG	2.96		VDVG		3	201456
VDVG	2.26		VDVG	5	1	270955
VDVG	2.38		VDVG		2	241697
VDVG	2.93		VDVG		3	224815
VDVG	2.84
VDVG	2.8
VDVG	2.8
VDVG	2.64
VDVG	3
VDVG	2.8
VDVG	3.02
VDVG	3.02		Estimating area of hyaline region with sternal brush
VDVG	2.54
VDVG	3.38
VDVG	3.24		Gland		Measure	Area (um2)
VDVG	3		VDVG	1	1	825984
VDVG	2.89		VDVG		2	833055
VDVG	2.96		VDVG		3	830769
VDVG	2.73		VDVG	2	1	637723
VDVG	3.09		VDVG		2	594376
VDVG	3.39		VDVG		3	617830
VDVG	2.96		VDVG	4	1	1073894
VDVG	2.354		VDVG		2	1034711
VDVG	3.22		VDVG		3	1007636
VDVG	2.65		VDVG	5	1	780849
VDVG	3.06		VDVG		2	925256
VDVG	2.86		VDVG		3	849253
VDVG	3
VDVG	3.09
VDVG	2.9
VDVG	3.33
VDVG	2.72
VDVG	3.22
VDVG	3.07
VDVG	2.96
VDVG	2.04
VDVG	2.58
VDVG	2.52
VDVG	2.95
VDVG	2.65
VDVG	2.8
VDVG	2.2
VDVG	2.14
VDVG	3.62
VDVG	3.48
VDVG	3.22
VDVG	3.18
VDVG	2.89
VDVG	3
VDVG	3.12
VDVG	3.39
VDVG	2.73
VDVG	2.37
VDVG	3.66
VDVG	2.73
VDVG	2.52
VDVG	3.07
VDVG	2.7
VDVG	2.68
VDVG	2.72
VDVG	2.54
VDVG	3.15

## Sheet: V crabro, RG
Pore diameter			Estimating RG gland size					Estimating pore density						Estimating area of sterite (from the anterior margin of cuticle to posterior margin where smooth cuticle ends)
Gland	Diameter (um)		Gland	Specimen #	Measure	Area of RG (um2)					(um2)	(pores/um2)
RG	2.43		RG	1	1	569842		Gland	Pore count	Specimen#	Area measured	Pore density		Gland	Specimen #	Measure	Area (um2)
RG	2.55		RG		2	630218		RG	45	1	8181	0.00550055		RG	1	1	6155689
RG	1.89		RG		3	601540		RG	267	2	67433	0.00395949		RG		2	6074544
RG	2.03		RG	2	1	672349		RG	347	2	72288	0.00480024		RG		3	6314872
RG	2.55		RG		2	710011		RG	44	3	9080	0.00484581		RG	2	1	5589636
RG	2.89		RG		3	740215		RG	468	4	116789	0.00400723		RG		2	5649277
RG	2.03		RG	4	1	808894		RG	54	4	11056	0.00488423		RG		3	5617045
RG	1.98		RG		2	842701		RG	702	5	134348	0.00522524		RG	4	1	7168836
RG	2.54		RG		3	837553		RG	76	5	14856	0.00511578		RG		2	6963071
RG	3.22		RG	4	1	724221		RG	1084	5	245439	0.00441658		RG		3	7052263
RG	2.73		RG		2	683666								RG	4	1	6051848
RG	2.84		RG		3	737935								RG		2	6222423
RG	2.59		RG	5	1	730250								RG		3	6060875
RG	2.9		RG		2	688118								RG	5	1	6082644
RG	2.96		RG		3	785472								RG		2	6204776
RG	3.06													RG		3	6194111
RG	2.2
RG	3.18
RG	2.31
RG	3.12
RG	2.63
RG	2.72
RG	1.86
RG	2.74
RG	2.23
RG	2.73
RG	2.35
RG	3.2
RG	2.89
RG	2.31
RG	2.5
RG	2.58
RG	2.81
RG	2.1
RG	2.31
RG	2.58
RG	2.36
RG	2.68
RG	3.49
RG	2.89
RG	3.41
RG	1.83
RG	2.04
RG	2.88
RG	2.38
RG	3.55
RG	3.32
RG	2.83
RG	2.95
RG	3.45
RG	3.29
RG	3.17
RG	3.28
RG	2.63
RG	3.45
RG	2.87
RG	3.94
RG	3.27
RG	2.01
RG	2.78
RG	2.59
RG	2.63
RG	3.59
RG	3.08
RG	3.05
RG	3.25
RG	4.02
RG	2.78
RG	3.77
RG	2.76
RG	3.15
RG	2.89
RG	3.29
RG	2.32
RG	3.55
RG	2.87
RG	2.94
RG	2.83
RG	2.31
RG	5.45
RG	3.93
RG	2.79

## Sheet: V soror, VDVG
Pore diameter																Estimating area of sterite (from the anterior margin of cuticle to posterior margin where smooth cuticle ends)
			Estimating pore cluster size					Estimating length of sternal brush hairs
Gland	Diameter (um)
VDVG									(In each quarter across margin)		(um)		Gland	Pore count		Gland	Specimen#	Measure	Area (um2)
VDVG			Gland	Measure	Area (um2)	Specimen#		Gland	Measure	Specimen #	Top to end of longest seta		VDVG	4772		VDVG	1	1	8152151
VDVG	4.53		VDVG	1	267833	1		VDVG	1	1	1167		VDVG	4648		VDVG		2	8321652
VDVG	3.83		VDVG	2	320137			VDVG	2		1395		VDVG	4510		VDVG		3	8023627
VDVG	3.95		VDVG	3	242330			VDVG	3		1247		VDVG	5070		VDVG	2	1	8548173
VDVG	4.07		VDVG	1	504897	1		VDVG	4		1221		VDVG	4256		VDVG		2	8330450
VDVG	3.94		VDVG	2	422689			VDVG	1	2	1215					VDVG		3	8179552
VDVG	3.3		VDVG	3	504825			VDVG	2		1374					VDVG	3	1	8905166
VDVG	3.56		VDVG	1	281902	1		VDVG	3		1359					VDVG		2	8707931
VDVG	4.03		VDVG	2	293405			VDVG	4		1328					VDVG		3	8854944
VDVG	3.64		VDVG	3	241956			VDVG	1	3	1154					VDVG	4	1	8267748
VDVG	3.16		VDVG	1	251153	1		VDVG	2		1289					VDVG		2	8079682
VDVG	3.17		VDVG	2	273793			VDVG	3		1315					VDVG		3	8411878
VDVG	3.43		VDVG	3	243747			VDVG	4		1141					VDVG	5	1	6987882
VDVG	3.55		VDVG	1	305540	2		VDVG	1	4	883					VDVG		2	7001254
VDVG	4.15		VDVG	2	343201			VDVG	2		605					VDVG		3	7322338
VDVG	3.88		VDVG	3	345353			VDVG	3		1151
VDVG	2.55		VDVG	1	461565	2		VDVG	4		1027
VDVG	4.48		VDVG	2	494545			VDVG	1	4	1113
VDVG	3.72		VDVG	3	456400			VDVG	2		1307
VDVG	3.29		VDVG	1	401964	2		VDVG	3		.
VDVG	3.62		VDVG	2	355433			VDVG	4		.
VDVG	4.89		VDVG	3	355183			VDVG	1	5	1194
VDVG	3.98		VDVG	1	549008	3		VDVG	2		1292
VDVG	3.94		VDVG	2	546127			VDVG	3		1262
VDVG	4.53		VDVG	3	506353			VDVG	4		1245
VDVG	3.69		VDVG	1	407327	3
VDVG	3.98		VDVG	2	509535
VDVG	3.45		VDVG	3	549438
VDVG	4.38		VDVG	1	288051	3
VDVG	4.07		VDVG	2	331533
VDVG	3.58		VDVG	3	358220
VDVG	4.61		VDVG	1	463948	3
VDVG	3.53		VDVG	2	442823
VDVG	3.58		VDVG	3	455107
VDVG	3.14		VDVG	1	354219	4		Distance from anterior of margin to the posterior end of smooth cuticle (at midline)
VDVG	3.88		VDVG	2	367842
VDVG	3.74		VDVG	3	368195			Gland	Measure	Specimen #	Distance at midline (um)
VDVG	4.04		VDVG	1	410258	4		VDVG	1	1	1774
VDVG	4.07		VDVG	2	462449			VDVG	1	2	1775
VDVG	3.92		VDVG	3	427056			VDVG	1	3	1968
VDVG	3.41		VDVG	1	342577	5		VDVG	1	4	1383
VDVG	3.66		VDVG	2	287670			VDVG	1	4	1620
VDVG	3.87		VDVG	3	298395			VDVG	1	5	1828
VDVG	4.03
VDVG	4.33
VDVG	4.18
VDVG	4.41
VDVG	4.29
VDVG	4.54
VDVG	3.89
VDVG	4.54
VDVG	4.40.		Estimating area of sternal brush/hyaline area
VDVG	4.11
VDVG	4.59
VDVG	4.31		Gland	Measure	Area (um2)	Specimen#
VDVG	4.16		VDVG	1	2927983	1
VDVG	5		VDVG	2	2883975
VDVG	3.63		VDVG	3	3496690
VDVG	3.36		VDVG	1	2804359	2
VDVG	4.41		VDVG	2	2776059
VDVG	3.74		VDVG	3	2723926
VDVG	4.14		VDVG	1	3416034	3
VDVG	3.7		VDVG	2	3321824
VDVG	3.84		VDVG	3	3223572
VDVG	3.91		VDVG	1	2858136	4
VDVG	3.39		VDVG	2	2732196
VDVG	4.78		VDVG	3	2858134
VDVG	4.96		VDVG	1	2323914	4
VDVG	4.52		VDVG	2	2312988
VDVG	4.7		VDVG	3	2249939
			VDVG	1	2219769	5
			VDVG	2	2190494
			VDVG	3	2124329
			VDVG	1	2768216	5
			VDVG	2	2847610
			VDVG	3	2832580

## Sheet: V soror, RG
Pore diameter			Estimating RG gland size					Estimating pore density					Estimating area of sterite (from the anterior margin of cuticle to posterior margin where smooth cuticle ends)
Gland	Diameter (um)		Gland	Specimen #	Measure	Area of RG (um2)					(um2)
RG	5.55		RG	1	1	1567596		Gland	Specimen#	Pore count	Area measured		Gland	Measure	Area (um2)
RG	5.39		RG		2	1733237		RG	1	1072	139662		RG	1	9473175
RG	4.93		RG		3	1709631		RG	2	2691	343609		RG	2	9501804
RG	5.12		RG	2	1	2221346		RG	2	505	62299		RG	3	9430478
RG	5.71		RG		2	2090391		RG	3	421	46267		RG	1	12527637
RG	5.81		RG		3	2324757		RG	4	2189	275000		RG	2	12215428
RG	4.69		RG	2	1	1862480		RG	5	2065	255000		RG	3	12194598
RG	5.1		RG		2	1856542							RG	1	10694666
RG	5.26		RG		3	1851124							RG	2	10827453
RG	4.79		RG	3	1	1766246							RG	3	10542169
RG	5.09		RG		2	1961877							RG	1	10846284
RG	4.93		RG		3	1967610							RG	2	10433178
RG	5.09		RG	3	1	1972438							RG	3	10308704
RG	4.61		RG		2	1953892
RG	4.55		RG		3	1845676
RG	4.89		RG	4	1	2141646
RG	4.73		RG		2	1968262
RG	5.78		RG		3	1992250
RG	5.08		RG	5	1	1854156
RG	4.7		RG		2	1871676
RG	4.61		RG		3	1891640
RG	4.94
RG	5.51
RG	5.14
RG	3.89
RG	4.61
RG	4.09
RG	4.93
RG	4.72
RG	5.35
RG	4.72
RG	4.86
RG	4.09
RG	4.35
RG	5.56
RG	5.46
RG	5.14
RG	4.62
RG	5.45
RG	4.73
RG	4.29
RG	4.32
RG	4
RG	4.8
RG	4.34
RG	4.35
RG	5.23
RG	5.2
RG	4.96
RG	4.56
RG	4.4
RG	4.81
RG	5.85
RG	5.34
RG	4.67
RG	5.31
RG	4.86
RG	4.94
RG	5.61
RG	5.75
RG	5.63
RG	4.15
RG	4.63
RG	5.34
RG	5.71
RG	4.82
RG	6.06
RG	4.63
RG	5.35
RG	5.28
RG	5.45
RG	5.46
RG	5.35
RG	5.45
RG	4.96
RG	6.37
RG	5.85
RG	4.38
RG	4.94
RG	4.17
RG	5.26
RG	5.04
RG	4.94
RG	4.03
RG	4.45
RG	4.89

## Sheet: V mandarinia japonica, VDVG
Pore diameter								Estimating length of sternal brush hairs								Estimating area of sterite (from the anterior margin of cuticle to posterior margin where smooth cuticle ends)
				Estimating pore cluster size
Gland	Diameter (um)								(In each quarter across margin)	(um)			Based on counting actual pore numbers:
VDVG	2.82							Gland	Measure	Top to end of longest seta			Number of pores in 2 clusters	3944		Gland	Measure	Area (um2)
VDVG	2.75			Gland	Measure	Area (um2)		VDVG	1	1626						VDVG	1	10615504
VDVG	3.13			VDVG	1	445145		VDVG	2	1499						VDVG	2	10655872
VDVG	2.21			VDVG	2	451614		VDVG	3	1402						VDVG	3	10914160
VDVG	3.36			VDVG	3	499573		VDVG	4	1419						VDVG	1	10612461
VDVG	2.27			VDVG	1	592390		VDVG	1	1678						VDVG	2	10641205
VDVG	3.12			VDVG	2	592800		VDVG	2	1587						VDVG	3	10834817
VDVG	2.58			VDVG	3	540936		VDVG	3	1378
VDVG	2.6			VDVG	1	435006		VDVG	4	966
VDVG	2.93			VDVG	2	469597
VDVG	2.5			VDVG	3	434823
VDVG	3.53			VDVG	1	369349
VDVG	2.56			VDVG	2	368433
VDVG	2.35			VDVG	3	385553
VDVG	3.32			VDVG	1	350341
VDVG	3.55			VDVG	2	364863
VDVG	3.14			VDVG	3	374613		Distance from anterior of margin to the posterior end of smooth cuticle (at midline)
VDVG	2.62			VDVG	1	407604
VDVG	2.84			VDVG	2	426280		Gland	Measure	Distance at midline (um)
VDVG	2.3			VDVG	3	414410		VDVG	1	2157
VDVG	2.98			VDVG	1	469545		VDVG	1	2215
VDVG	3.21			VDVG	2	472067
VDVG	2.64			VDVG	3	451337
VDVG	2.6			VDVG	1	348857
VDVG	3.2			VDVG	2	315993
VDVG	3.58			VDVG	3	319730
VDVG	3.25			VDVG	1	422385
VDVG	4.97			VDVG	2	438009
VDVG	3.74			VDVG	3	517095
VDVG	2.94			VDVG	1	481592
VDVG	3.16			VDVG	2	411624
VDVG	2.74			VDVG	3	406069
VDVG	2.62
VDVG	2.88
VDVG	2.75
VDVG	4.45
VDVG	3.96
VDVG	4.42
VDVG	3.77
VDVG	4.13
VDVG	3.24
VDVG	3.38			Estimating area of sternal brush/hyaline area
VDVG	4.02
VDVG	3.87
VDVG	3.32			Gland	Measure	Area (um2)
VDVG	4.01			VDVG	1	3893924
VDVG	4.42			VDVG	2	3762629
VDVG	5.01			VDVG	3	3812007
VDVG	3.12			VDVG	1	3819961
VDVG	4.147			VDVG	2	3781757
VDVG	4.49			VDVG	3	3945950
VDVG	4.22			VDVG	1	3353856
VDVG	3.25			VDVG	2	3460596
VDVG	4.3			VDVG	3	3270370
VDVG	4.41			VDVG	1	3636708
VDVG	4.51			VDVG	2	3818570
VDVG	3.56			VDVG	3	3650580
VDVG	4.42			VDVG	1	3279669
VDVG	4.23			VDVG	2	3648201
VDVG	4.29			VDVG	3	3589574
VDVG	4.43
VDVG	3.31
VDVG	4.41
VDVG	4.2
VDVG	4.32
VDVG	4.51
VDVG	3.87
VDVG	4.53
VDVG	3.49
VDVG	4.04
VDVG	4.19

## Sheet: V mandarinia japonica, RG
Pore diameter			Estimating RG gland size				Estimating pore density				Estimating area of sterite (from the anterior margin of cuticle to posterior margin where smooth cuticle ends)
Gland	Diameter (um)		Gland	Measure	Area of RG (um2)				(um2)
RG	5.84		RG	1	2651416		Gland	Pore count	Area measured		Gland	Measure	Area (um2)
RG	5.76		RG	2	2809738		RG	14	1877		RG	1	14025630
RG	5.68		RG	3	2599729		RG	10	1212		RG	2	13734890
RG	4.96		RG	1	3100692		RG	390	43281		RG	3	12960640
RG	5.21		RG	2	3120710		RG	7452	996413		RG	1	12347442
RG	4.7		RG	3	3022018						RG	2	11241790
RG	4.31		RG	1	2650846						RG	3	12113616
RG	4.77		RG	2	2560403						RG	1	14062620
RG	5.28		RG	3	2592628						RG	2	13841156
RG	5.67		RG	1	2938254						RG	3	14062248
RG	3.83		RG	2	2761214
RG	5.79		RG	3	2624590
RG	5.07		RG	1	2964692
RG	5.8		RG	2	3171174
RG	5.54		RG	3	3250580
RG	4.36
RG	4.81
RG	5.13
RG	5.57
RG	5.19
RG	4.8
RG	5.16
RG	5.47
RG	5.77
RG	5.6
RG	5.21
RG	5.12
RG	4.96
RG	4.67
RG	6.04
RG	5.78
RG	5.57
RG	4.82
RG	5.34
RG	5.18
RG	5.76
RG	4.63
RG	4.88
RG	4.17
RG	4.8
RG	4.1
RG	5.85
RG	4.28
RG	4.78
RG	4.93
RG	5.28
RG	5.83
RG	5.08
RG	4.98
RG	4.82
RG	4.57
RG	3.78
RG	4.73
RG	4.79
RG	4.41
RG	4.83
RG	4.97
RG	4.22
RG	3.98
RG	3.69
RG	4.35
RG	4.76
RG	4.94
RG	4.28
RG	4.77
RG	5.41
RG	4.91
RG	4.6

## Sheet: V mandarina nobilis, VDVG
Pore diameter			Estimating pore cluster size							Estimating length of sternal brush hairs				Estimating area of sterite (from the anterior margin of cuticle to posterior margin where smooth cuticle ends)
Gland	Diameter (um)										(In each quarter across margin)	(um)
VDVG	5.04		Gland	Measure	Area (um2)		Number of pores in 2 clusters	6616		Gland	Measure	Top to end of longest seta		Gland	Measure	Area (um2)
VDVG	5.1		VDVG	1	317468					VDVG	1	1061		VDVG	1	9497824
VDVG	4.02		VDVG	2	461084					VDVG	2	1439		VDVG	2	9109632
VDVG	4.65		VDVG	3	427940					VDVG	3	1478		VDVG	3	8692458
VDVG	4.57		VDVG	1	562657					VDVG	4	1534
VDVG	5.04		VDVG	2	480155					VDVG	1	1166
VDVG	4.27		VDVG	3	460102					VDVG	2	1423
VDVG	5.05		VDVG	1	488083					VDVG	3	1499
VDVG	3.73		VDVG	2	540741					VDVG	4	917
VDVG	3.96		VDVG	3	509308
VDVG	4.99
VDVG	4.67
VDVG	5.96
VDVG	4.9
VDVG	4.73
VDVG	4.65
VDVG	4.57									Distance from anterior of margin to the posterior end of smooth cuticle (at midline)
VDVG	5.59
VDVG	4.65									Gland	Measure	Distance at midline (um)
VDVG	4.48									VDVG	1	2149
VDVG	4.5		Estimating area of hyaline region with sternal brush							VDVG	1	2273
VDVG	5.06
VDVG	5.17
VDVG	4.38		Gland	Measure	Area (um2)
VDVG	4.29		VDVG	1	3524919
VDVG	5.27		VDVG	2	3347329
VDVG	5.24		VDVG	3	3287435
VDVG	4.29		VDVG	1	2918595
VDVG	4.58		VDVG	2	2828941
VDVG	5.23		VDVG	3	2877681
VDVG	5.05
VDVG	4.67
VDVG	5.43
VDVG	4.24
VDVG	4.3
VDVG	4.57
VDVG	4.11
VDVG	4.39
VDVG	4.38
VDVG	4.19
VDVG	4.23
VDVG	4.48
VDVG	4.86
VDVG	4.67
VDVG	4.46
VDVG	5.09
VDVG	4.82
VDVG	5.08
VDVG	4.34
VDVG	4.56
VDVG	4.57
VDVG	3.57
VDVG	4.54
VDVG	3.37
VDVG	4.42
VDVG	3.77
VDVG	4.04
VDVG	3.95
VDVG	3.2
VDVG	3.96
VDVG	3.77
VDVG	4.52
VDVG	3.67
VDVG	4.05
VDVG	4.45
VDVG	4.14
VDVG	4.15
VDVG	4.61
VDVG	3.96
VDVG	4.93
VDVG	4.79
VDVG	4.9
VDVG	4.23
VDVG	4.79
VDVG	4.2
VDVG	4.25
VDVG	4.42
VDVG	4.14
VDVG	4.17
VDVG	3.89
VDVG	4.33
VDVG	4.15
VDVG	4.43
VDVG	4.61
VDVG	4.31
VDVG	5.08

[truncated: 17 more sheets: V mandarinia nobilis, RG , V simillima, VDVG, V simillima, RG, V velutina Taiwan, VDVG, V velutina Taiwan, RG, V velutina France, VDVG, V velutina France, RG, V velutina Vietnam, VDVG, V velutina Vietnam, RG, V analis, VDVG, V analis, RG, V tropica, VDVG, V tropica, RG, V ducalis, VDVG, V ducalis, RG, V affinis, VDVG, V affinis, RG]
